# Supplementary material for: PTHrP intracrine actions divergently influence breast cancer growth through p27 and LIFR
Source: Breast Cancer Res. 2024 Feb 26;26:34. doi: 10.1186/s13058-024-01791-z (PMC10897994; doi:10.1186/s13058-024-01791-z)
Supplement: Supplementary file 1 — Supplementary Material 1 [file 13058_2024_1791_MOESM1_ESM.xlsx]

## Sheet: FLSEC vs Control
	Feature_chr	Feature_start	Feature_end	Feature_gene_biotype	Feature_gene_name	MCF7MSCV_1	MCF7MSCV_2	MCF7MSCV_3	MCF74A_1	MCF74A_2	MCF74A_3	baseMean	log2FoldChange	lfcSE	stat	pvalue	padj	FoldChange
ENSG00000253282	8	102299673	102306011	lincRNA	KB-1410C5.3	0	1	0	21	27	41	17.2372	6.83314	1.24508	5.4881	4.06288e-08	3.25279e-06	114.02
ENSG00000118946	13	58205944	58303445	protein_coding	PCDH17	1	0	1	32	50	40	24.1913	6.42322	1.07754	5.961	2.50698e-09	2.62645e-07	85.8188
ENSG00000108018	10	108333421	108924292	protein_coding	SORCS1	1	0	4	20	46	57	23.3674	5.03547	0.739973	6.80494	1.01089e-11	1.58408e-09	32.7966
ENSG00000234643	21	11180920	11181815	pseudogene	EIF3FP1	0	0	0	0	6	7	2.15299	4.81837	3.22033	1.49623	0.134592	NA	28.2145
ENSG00000101542	18	59000815	59223006	protein_coding	CDH20	0	1	0	5	9	6	4.04504	4.695	1.42339	3.29847	0.00097212	NA	25.9022
ENSG00000239498	2	220970377	221315499	lincRNA	AC114765.1	2	0	0	7	10	12	5.83874	4.36265	1.22924	3.54908	0.000386584	NA	20.5726
ENSG00000252731	1	204622230	204622314	miRNA	AL161793.1	1	0	0	5	1	8	2.98088	4.22735	1.54724	2.73219	0.00629148	NA	18.7309
ENSG00000087494	12	28111017	28125638	protein_coding	PTHLH	9	14	7	76	143	149	73.8687	4.06713	0.340606	11.9409	7.24622e-33	1.20775e-29	16.7621
ENSG00000185745	10	91152303	91163745	protein_coding	IFIT1	5	4	6	82	24	26	33.3054	3.88071	0.940278	4.1272	3.67212e-05	0.00123531	14.7303
ENSG00000271308	21	11169720	11184046	lincRNA	AP003900.6	2	0	0	4	9	7	4.02208	3.81762	1.31253	2.90859	0.00363062	NA	14.1
ENSG00000140279	15	45384848	45406542	protein_coding	DUOX2	0	4	1	18	15	13	10.4221	3.74276	0.848237	4.4124	1.02229e-05	0.000430864	13.387
ENSG00000165566	13	25735822	25746426	protein_coding	AMER2	5	2	6	26	48	46	24.6873	3.66672	0.523175	7.0086	2.40723e-12	4.049e-10	12.6997
ENSG00000225299	10	68812367	68814786	antisense	RP11-344A5.1	0	0	2	3	5	11	3.77476	3.63042	1.32585	2.73817	0.00617816	NA	12.3841
ENSG00000172421	17	60447579	60493837	protein_coding	EFCAB3	1	0	1	4	7	6	3.55309	3.56615	1.32073	2.70013	0.00693118	NA	11.8446
ENSG00000140274	15	45406519	45410619	protein_coding	DUOXA2	0	0	2	7	6	3	3.76906	3.55306	1.34333	2.64496	0.00817009	NA	11.7375
ENSG00000255606	11	69253133	69259511	lincRNA	AP000439.2	2	0	0	6	3	6	3.39783	3.51555	1.37917	2.54904	0.010802	NA	11.4363
ENSG00000211683	22	23972805	23981128	processed_transcript	KB-1572G7.3	1	2	0	10	6	6	5.19794	3.4709	1.1194	3.10067	0.00193083	NA	11.0878
ENSG00000158445	20	47980414	48099184	protein_coding	KCNB1	0	1	3	5	23	5	6.72723	3.43683	1.01356	3.39086	0.000696739	NA	10.829
ENSG00000172716	17	33677324	33700720	protein_coding	SLFN11	10	5	4	20	62	68	29.6849	3.40298	0.474253	7.17545	7.20684e-13	1.29539e-10	10.5779
ENSG00000187721	13	19600138	19606766	pseudogene	GTF2IP3	0	1	2	2	8	15	4.79899	3.39248	1.13514	2.98859	0.00280271	NA	10.5012
ENSG00000184330	1	153389000	153395701	protein_coding	S100A7A	1	2	0	9	5	6	4.74837	3.32888	1.13885	2.92301	0.00346664	NA	10.0483
ENSG00000173728	1	244515937	244552965	protein_coding	C1orf100	2	0	0	3	6	5	2.90873	3.32129	1.40473	2.36436	0.0180613	NA	9.99556
ENSG00000145864	5	160715436	160976050	protein_coding	GABRB2	4	2	4	12	29	31	14.6893	3.28004	0.626462	5.23582	1.64257e-07	1.1279e-05	9.71382
ENSG00000134755	18	28645940	28682378	protein_coding	DSC2	13	5	4	34	58	56	31.3366	3.24035	0.437698	7.40316	1.3298e-13	2.80236e-11	9.45024
ENSG00000225886	1	27995979	27996787	antisense	RP11-288L9.4	0	0	4	7	11	9	5.89739	3.19773	1.00753	3.17384	0.00150438	NA	9.17513
ENSG00000184471	16	1140005	1146244	protein_coding	C1QTNF8	0	3	1	6	6	13	5.39156	3.08128	1.0161	3.03246	0.00242568	NA	8.46363
ENSG00000238673	7	56168352	56168445	snoRNA	snoU13	2	0	0	2	5	5	2.45915	3.07641	1.46457	2.10056	0.03568	NA	8.43514
ENSG00000177803	4	164853678	164854334	pseudogene	RP11-606P2.1	1	1	0	0	6	7	2.41974	3.04266	1.50394	2.02313	0.0430598	NA	8.24008
ENSG00000196549	3	154741913	154901497	protein_coding	MME	4	1	4	21	15	12	11.6026	3.00905	0.718149	4.19001	2.78944e-05	0.000989197	8.05035
ENSG00000229233	7	12693804	12694610	lincRNA	AC011891.5	2	6	0	11	21	13	9.86776	2.9693	0.756802	3.92348	8.72798e-05	0.00254201	7.83154
ENSG00000224946	7	33316446	33316703	pseudogene	AC007312.3	2	1	1	4	7	11	4.62819	2.90909	1.03131	2.82079	0.00479059	NA	7.51146
ENSG00000196196	9	35906189	35907138	protein_coding	HRCT1	2	1	0	2	9	5	3.28627	2.86375	1.23071	2.3269	0.0199708	NA	7.27903
ENSG00000182742	17	46652875	46657473	protein_coding	HOXB4	1	1	1	1	5	11	3.32918	2.85627	1.22786	2.32621	0.0200071	NA	7.24141
ENSG00000250546	4	84717589	85214565	processed_transcript	RP11-8L2.1	3	2	2	8	17	11	7.86817	2.83669	0.79031	3.58933	0.000331525	NA	7.14378
ENSG00000272677	4	83295454	83305180	antisense	RP11-127B20.3	3	1	0	5	2	13	4.3467	2.83527	1.11909	2.53354	0.0112916	NA	7.13679
ENSG00000236527	20	61503602	61504428	pseudogene	ARF4P2	0	3	0	5	7	3	3.5121	2.82735	1.23924	2.28151	0.0225183	NA	7.09768
ENSG00000119608	14	75319736	75330537	protein_coding	PROX2	6	2	3	15	24	14	12.0153	2.78943	0.653708	4.26708	1.98046e-05	0.000747114	6.91354
ENSG00000268098	21	37402368	37417818	protein_coding	AP000688.1	1	3	0	7	5	7	4.49757	2.78582	1.0678	2.60894	0.00908221	NA	6.8963
ENSG00000154198	1	47308767	47366109	pseudogene	CYP4Z2P	11	2	1	24	19	20	14.9438	2.78557	0.635293	4.38471	1.1614e-05	0.000476357	6.89511
ENSG00000225606	7	12609751	12611017	antisense	AC005281.2	2	2	1	5	7	13	5.37715	2.7731	0.943507	2.93914	0.00329129	NA	6.83573
ENSG00000006747	7	12610203	12693228	protein_coding	SCIN	224	122	133	467	993	864	504.435	2.74597	0.168141	16.3314	5.90513e-60	5.41323e-56	6.70841
ENSG00000269783	10	99627889	99631294	protein_coding	GOLGA7B	1	0	2	5	3	6	3.3052	2.74329	1.22505	2.23933	0.0251345	NA	6.69598
ENSG00000248587	5	37840540	37875901	lincRNA	GDNF-AS1	0	1	2	5	5	4	3.34805	2.71942	1.21341	2.24114	0.0250171	NA	6.58607
ENSG00000253336	8	124300595	124302743	pseudogene	RP11-468O2.1	1	3	0	9	1	7	4.37542	2.71464	1.15185	2.35677	0.0184345	NA	6.56429
ENSG00000205420	12	52880958	52887041	protein_coding	KRT6A	4	7	5	23	19	32	17.1067	2.70736	0.550975	4.91377	8.93432e-07	5.20653e-05	6.53127
ENSG00000126838	12	9301436	9360966	protein_coding	PZP	21	7	13	33	87	74	41.5425	2.6915	0.369544	7.28329	3.2578e-13	6.35409e-11	6.45984
ENSG00000186807	10	47746936	47763041	protein_coding	ANXA8L2	4	4	0	12	11	11	8.0701	2.64586	0.790772	3.34592	0.00082011	NA	6.25867
ENSG00000137628	4	169137444	169239958	protein_coding	DDX60	2	5	4	25	6	13	11.6938	2.64144	0.742977	3.55521	0.000377682	0.00811773	6.23953
ENSG00000229875	9	659986	660326	pseudogene	RP11-130C19.1	2	1	0	1	5	8	2.81105	2.63063	1.29194	2.03618	0.0417322	NA	6.19298
ENSG00000238246	10	20359734	20380713	antisense	RP11-575A19.2	3	2	0	4	6	12	4.73279	2.60284	0.997854	2.60844	0.0090957	NA	6.0748
ENSG00000145248	4	48485360	48491213	protein_coding	SLC10A4	3	0	1	4	7	6	3.79408	2.59924	1.10536	2.35149	0.0186985	NA	6.05969
ENSG00000182782	12	123185840	123187890	protein_coding	HCAR2	4	0	0	3	6	8	3.63473	2.59882	1.15989	2.24057	0.0250538	NA	6.05789
ENSG00000165379	14	42076773	42373752	protein_coding	LRFN5	14	12	11	36	51	75	35.9951	2.59173	0.371871	6.96944	3.18208e-12	5.30367e-10	6.02821
ENSG00000151322	14	33404139	34273382	protein_coding	NPAS3	6	2	4	12	14	26	11.5687	2.59128	0.643085	4.02945	5.59068e-05	0.00175513	6.02633
ENSG00000015413	16	89679716	89704839	protein_coding	DPEP1	2	1	0	0	5	9	2.69336	2.5816	1.36136	1.89633	0.0579164	NA	5.98602
ENSG00000227811	1	112282463	112290420	antisense	FAM212B-AS1	3	1	0	5	7	4	3.74275	2.56432	1.12114	2.28723	0.0221822	NA	5.91476
ENSG00000265679	13	42747126	42747223	miRNA	AL139328.1	0	3	0	3	5	5	2.93628	2.55395	1.28134	1.99318	0.0462414	NA	5.87241
ENSG00000096996	19	18169805	18209754	protein_coding	IL12RB1	1	2	1	4	6	7	3.83705	2.5475	1.07564	2.36836	0.0178673	NA	5.84619
ENSG00000229375	13	19589627	19593476	pseudogene	USP24P1	4	2	8	16	20	22	13.4342	2.52826	0.601551	4.2029	2.63517e-05	0.000945465	5.76875
ENSG00000238055	6	108639283	108639608	pseudogene	RP1-128O3.6	2	0	1	1	6	6	2.66529	2.5261	1.30431	1.93674	0.0527777	NA	5.76013
ENSG00000260555	7	149697841	149702213	lincRNA	RP11-728K20.2	3	3	1	11	7	9	6.67339	2.52002	0.846999	2.97523	0.00292765	NA	5.73591
ENSG00000126353	17	38710021	38721724	protein_coding	CCR7	5	9	4	17	32	26	16.9327	2.52001	0.52907	4.76309	1.90647e-06	0.000102502	5.73586
ENSG00000143546	1	153362508	153363664	protein_coding	S100A8	155	69	100	516	263	394	296.745	2.51414	0.559974	4.48975	7.13063e-06	0.000314262	5.71259
ENSG00000232646	10	74824884	74825225	pseudogene	RP11-344N10.4	2	1	1	2	6	9	3.57591	2.5034	1.10898	2.2574	0.0239834	NA	5.67021
ENSG00000111335	12	113416200	113449528	protein_coding	OAS2	2	2	4	15	3	12	7.78906	2.50339	0.846545	2.95718	0.00310465	NA	5.67015
ENSG00000130303	19	17513748	17516457	protein_coding	BST2	43	37	51	174	149	181	121.66	2.47899	0.264741	9.36385	7.6884e-21	3.70945e-18	5.57507
ENSG00000104112	15	51973550	52013223	protein_coding	SCG3	2	1	0	0	5	8	2.53169	2.47879	1.37971	1.7966	0.0723994	NA	5.5743
ENSG00000138669	4	82009837	82136218	protein_coding	PRKG2	1	2	2	7	8	4	4.68417	2.45345	0.9925	2.47199	0.0134365	NA	5.47723
ENSG00000112246	6	100832891	100912805	protein_coding	SIM1	15	9	5	22	52	40	25.3558	2.44517	0.438494	5.57629	2.45707e-08	2.13498e-06	5.4459
ENSG00000221473	13	108288379	108288464	miRNA	AL138710.1	3	0	1	2	5	9	3.37994	2.44483	1.15734	2.11245	0.0346477	NA	5.4446
ENSG00000237248	12	9392599	9395635	lincRNA	LINC00987	3	1	0	1	8	7	3.28053	2.42308	1.18324	2.04783	0.0405762	NA	5.36316
ENSG00000272281	13	52793479	52908412	pseudogene	TPTE2P2	2	2	1	7	6	5	4.47229	2.40632	0.99955	2.40741	0.0160663	NA	5.30121
ENSG00000196960	10	31650356	31688682	antisense	RP11-192P3.5	19	6	10	19	49	68	29.3451	2.38911	0.427973	5.58237	2.37257e-08	2.08128e-06	5.23833
ENSG00000180155	8	143845752	143859640	protein_coding	LYNX1	9	4	4	23	25	11	14.743	2.38527	0.601058	3.96845	7.2343e-05	0.00219229	5.22441
ENSG00000132554	8	100973164	101143496	protein_coding	RGS22	28	19	42	111	91	116	77.857	2.36731	0.318286	7.43767	1.02474e-13	2.2103e-11	5.15978
ENSG00000258442	12	57390043	57392225	sense_overlapping	RP11-474N8.5	1	1	1	5	5	0	2.66825	2.35919	1.36436	1.72916	0.0837813	NA	5.13081
ENSG00000197471	16	29674300	29682187	protein_coding	SPN	0	2	1	1	6	5	2.55513	2.34589	1.31493	1.78404	0.0744176	NA	5.08375
ENSG00000163347	3	190023490	190040264	protein_coding	CLDN1	2	6	7	20	19	14	13.2785	2.34249	0.618999	3.78433	0.000154124	0.00404831	5.07179
ENSG00000169116	4	75858305	75975325	protein_coding	PARM1	1	4	5	12	9	14	8.62124	2.29833	0.738918	3.1104	0.00186834	NA	4.91889
ENSG00000134258	1	117686209	117753556	protein_coding	VTCN1	18	17	10	65	43	36	37.4893	2.29677	0.427145	5.37704	7.57204e-08	5.66636e-06	4.91358
ENSG00000122025	13	28577411	28674729	protein_coding	FLT3	6	3	3	6	24	13	9.48565	2.28105	0.689787	3.30689	0.000943394	0.0165356	4.86031
ENSG00000248599	8	102064282	102088479	lincRNA	RP11-302J23.1	0	3	2	7	1	9	4.32676	2.27738	1.09248	2.08459	0.0371064	NA	4.84797
ENSG00000135373	11	34642640	34682604	protein_coding	EHF	17	9	4	42	22	29	24.1455	2.27272	0.509394	4.46162	8.13435e-06	0.000350082	4.83233
ENSG00000270555	7	72233812	72234205	pseudogene	RP11-1394O16.1	3	0	1	2	6	6	3.06514	2.27162	1.18184	1.9221	0.0545931	NA	4.82865
ENSG00000225331	21	45578623	45579959	lincRNA	AP001055.6	1	2	1	1	7	7	3.16919	2.27114	1.15791	1.96141	0.0498312	NA	4.82706
ENSG00000259286	15	69126169	69127088	pseudogene	RP11-696L21.2	2	3	1	7	7	6	4.95043	2.26906	0.934201	2.42888	0.0151456	NA	4.82009
ENSG00000125851	20	17206752	17465223	protein_coding	PCSK2	4	0	5	5	10	17	7.0974	2.25104	0.808631	2.78377	0.00537312	NA	4.76026
ENSG00000163218	1	153302596	153321316	protein_coding	PGLYRP4	5	4	3	12	14	14	9.64708	2.24882	0.664597	3.38373	0.000715081	0.0133235	4.75293
ENSG00000254039	17	47991767	48010282	lincRNA	RP11-304F15.6	6	1	3	4	23	8	7.65585	2.24674	0.799185	2.81129	0.00493431	NA	4.7461
ENSG00000168398	14	96671016	96710666	protein_coding	BDKRB2	23	17	13	38	66	77	41.5533	2.23671	0.331671	6.74378	1.54321e-11	2.39773e-09	4.71322
ENSG00000271065	12	51815740	51818395	antisense	RP11-607P23.1	1	2	1	5	2	6	3.27388	2.23101	1.15314	1.93473	0.053024	NA	4.69462
ENSG00000144452	2	215796266	216003151	protein_coding	ABCA12	286	224	211	708	636	972	562.824	2.21209	0.18315	12.078	1.38002e-33	2.81126e-30	4.63346
ENSG00000224251	10	5037680	5039572	antisense	RP11-499O7.7	6	1	3	14	6	10	7.87912	2.21107	0.789486	2.80065	0.00509997	NA	4.6302
ENSG00000227769	2	215886722	215906980	antisense	AC072062.3	4	1	1	6	3	10	4.58537	2.2084	0.985179	2.24163	0.0249856	NA	4.62163
ENSG00000226057	13	19520895	19636858	pseudogene	PHF2P2	34	14	14	33	93	83	46.7627	2.20533	0.343768	6.41515	1.40681e-10	1.85557e-08	4.61179
ENSG00000154640	21	18965971	18985265	protein_coding	BTG3	13	23	15	45	59	65	40.3571	2.2026	0.348505	6.32014	2.61327e-10	3.19412e-08	4.60309
ENSG00000256537	12	11323963	11324164	pseudogene	RP11-785H5.1	1	5	0	4	10	6	4.6414	2.17744	0.995658	2.18694	0.0287471	NA	4.52351
ENSG00000259664	15	97913601	97971182	lincRNA	CTD-2147F2.2	4	0	1	5	5	5	3.69183	2.16309	1.0868	1.99033	0.0465543	NA	4.47874
ENSG00000112175	6	55618443	55740362	protein_coding	BMP5	16	13	9	29	48	44	28.5971	2.15342	0.390108	5.52005	3.38908e-08	2.81155e-06	4.4488
ENSG00000258581	14	100832965	100833257	pseudogene	RP11-638I2.10	5	2	3	11	8	11	7.5689	2.13842	0.755073	2.83207	0.00462472	NA	4.4028
ENSG00000271228	2	32238130	32238437	antisense	CTC-336P14.1	1	1	2	5	5	2	3.1452	2.13656	1.1686	1.8283	0.0675046	NA	4.39712
ENSG00000074047	2	121493199	121750229	protein_coding	GLI2	11	3	2	7	24	20	11.3456	2.13539	0.640984	3.33143	0.000864021	0.0153945	4.39356
ENSG00000100867	14	24099324	24114848	protein_coding	DHRS2	361	299	272	800	983	1096	697.014	2.13426	0.14188	15.0427	3.85336e-51	2.35492e-47	4.39013
ENSG00000184809	21	40969074	40984748	protein_coding	C21orf88	3	2	4	10	6	11	6.86173	2.11509	0.795531	2.65872	0.00784389	NA	4.33217
ENSG00000163220	1	153330330	153333503	protein_coding	S100A9	392	348	324	1052	977	1126	790.131	2.1148	0.181186	11.672	1.77217e-31	2.49931e-28	4.33129
ENSG00000185031	1	65450291	65451770	pseudogene	SLC2A3P2	4	4	2	10	10	10	7.48671	2.11365	0.74758	2.82733	0.0046938	NA	4.32786
ENSG00000252452	2	233647375	233647476	snRNA	RNU6-107P	5	1	3	8	7	12	6.57602	2.10534	0.803256	2.62101	0.00876696	NA	4.303
ENSG00000265801	17	25792138	25792567	sense_intronic	RP11-720N19.2	3	0	2	6	7	1	3.69806	2.10076	1.13528	1.85044	0.0642501	NA	4.28936
ENSG00000173917	17	46618256	46623441	protein_coding	HOXB2	9	3	5	8	14	32	12.0827	2.0998	0.616819	3.40424	0.000663494	0.0125927	4.28649
ENSG00000166682	11	113558272	113577095	protein_coding	TMPRSS5	2	1	4	5	6	11	5.19817	2.09604	0.897266	2.33603	0.0194899	NA	4.27533
ENSG00000154639	21	18884700	18965897	protein_coding	CXADR	5	12	3	17	14	30	14.8007	2.08794	0.57624	3.62339	0.000290762	0.00665389	4.25142
ENSG00000127955	7	79763271	79848718	protein_coding	GNAI1	5	6	7	17	21	16	13.4657	2.08771	0.567359	3.6797	0.00023351	0.00561096	4.25073
ENSG00000160862	7	99564343	99573780	protein_coding	AZGP1	3	8	0	14	5	12	8.23371	2.08561	0.816203	2.55526	0.0106107	NA	4.24456
ENSG00000203871	6	88106840	88109467	protein_coding	C6orf164	2	1	3	8	1	8	4.54655	2.08248	1.02629	2.02913	0.0424453	NA	4.23534
ENSG00000196355	4	38628029	38666430	protein_coding	AC021860.1	3	3	3	5	13	10	6.48741	2.07604	0.78671	2.63888	0.00831792	NA	4.21647
ENSG00000233729	2	133673130	133689067	antisense	AC016909.1	7	4	5	14	23	10	11.6393	2.07528	0.619389	3.35052	0.000806592	0.0145266	4.21425
ENSG00000260558	16	66772166	66773229	lincRNA	RP11-63M22.1	5	3	5	9	18	12	9.32749	2.05679	0.663678	3.09908	0.00194125	0.0288419	4.16059
ENSG00000155130	6	114178541	114184648	protein_coding	MARCKS	259	200	222	542	646	808	486.564	2.04819	0.152798	13.4046	5.68305e-41	1.73655e-37	4.13587
ENSG00000149646	20	34556512	34618622	protein_coding	CNBD2	1	4	2	3	9	10	4.99947	2.0411	0.909388	2.24448	0.0248018	NA	4.11559
ENSG00000143556	1	153430220	153433177	protein_coding	S100A7	10	7	5	17	12	35	15.447	2.03416	0.55085	3.69277	0.000221823	0.00539307	4.09585
ENSG00000198879	10	7200586	7453450	protein_coding	SFMBT2	71	70	48	135	198	221	133.312	2.02976	0.203565	9.97108	2.03997e-23	1.28968e-20	4.08338
ENSG00000101812	X	103268269	103297021	protein_coding	H2BFM	4	1	2	3	7	11	4.74343	2.02554	0.923284	2.19384	0.0282467	NA	4.07144
ENSG00000252707	17	11939813	11939954	snRNA	RNU11-2P	9	1	0	8	7	12	6.59717	2.02307	0.862732	2.34496	0.0190292	NA	4.06448
ENSG00000204174	10	47083534	47088320	protein_coding	NPY4R	2	4	2	6	16	1	5.69454	2.01178	0.939356	2.14165	0.0322214	NA	4.03278
ENSG00000239133	7	99011601	99011701	snoRNA	snoU13	4	1	1	6	7	3	4.13454	2.00657	1.01419	1.97848	0.0478741	NA	4.01825
ENSG00000237429	1	27852316	27857072	antisense	RP1-159A19.4	4	1	0	5	6	2	3.36968	2.00404	1.14798	1.7457	0.0808627	NA	4.0112
ENSG00000200525	8	96067442	96067548	snRNA	RNU6-1209P	1	1	2	2	5	5	2.79213	2.00107	1.17994	1.6959	0.089904	NA	4.00296
ENSG00000177418	7	66021832	66022349	pseudogene	AC006001.1	0	4	5	6	7	14	6.48414	1.98586	0.837759	2.37044	0.017767	NA	3.96098
ENSG00000211990	14	103345958	103346075	miRNA	AL117209.1	1	3	1	2	6	7	3.42458	1.98222	1.07844	1.83804	0.0660568	NA	3.95101
ENSG00000256069	12	9381129	9428413	pseudogene	A2MP1	11	5	4	8	27	23	13.2203	1.98024	0.570626	3.47029	0.000519898	0.0104059	3.94557
ENSG00000157554	21	39751949	40033704	protein_coding	ERG	2	2	2	2	6	10	4.03745	1.9778	0.989431	1.99892	0.0456166	NA	3.93891
ENSG00000207996	17	57228497	57228582	miRNA	MIR301A	5	1	2	6	5	11	5.36158	1.97725	0.879126	2.24911	0.0245057	NA	3.93741
ENSG00000260161	16	82154243	82155374	pseudogene	CTD-2588J6.1	0	3	1	2	5	5	2.81053	1.97551	1.21225	1.62962	0.103182	NA	3.93268
ENSG00000185905	16	29753784	29757327	protein_coding	C16orf54	3	0	2	3	6	5	3.33644	1.97196	1.09936	1.79374	0.0728549	NA	3.92302
ENSG00000254281	8	103991013	104012412	lincRNA	KB-1507C5.4	0	3	1	0	5	8	2.73682	1.97069	1.30046	1.51538	0.129676	NA	3.91956
ENSG00000095303	9	125132824	125157982	protein_coding	PTGS1	1	5	1	9	8	1	5.04303	1.96708	1.01232	1.94315	0.0519981	NA	3.90977
ENSG00000264060	17	75393066	75393136	miRNA	MIR4316	6	0	1	6	7	5	4.55262	1.9619	0.990325	1.98106	0.0475842	NA	3.89573
ENSG00000169469	1	153003678	153005376	protein_coding	SPRR1B	2	5	1	11	4	5	5.68807	1.95229	0.916323	2.13057	0.0331244	NA	3.86989
ENSG00000184058	22	19744226	19771116	protein_coding	TBX1	10	5	11	21	20	30	17.747	1.94832	0.496221	3.92632	8.62551e-05	0.0025262	3.85926
ENSG00000184497	13	114462216	114514926	protein_coding	TMEM255B	8	3	9	10	19	28	13.3397	1.94361	0.565896	3.43457	0.000593505	0.0116129	3.84666
ENSG00000242265	7	94285637	94299007	protein_coding	PEG10	1	3	1	1	7	7	3.31544	1.94335	1.10745	1.75479	0.0792944	NA	3.84598
ENSG00000145824	5	134906373	134914969	protein_coding	CXCL14	3	0	5	0	10	15	5.25676	1.94161	1.00528	1.93141	0.0534324	NA	3.84134
ENSG00000227248	13	108440690	108487799	sense_intronic	FAM155A-IT1	15	13	5	18	32	42	21.7424	1.94135	0.447601	4.33723	1.44289e-05	0.000575219	3.84064
ENSG00000207444	14	71865054	71865124	snoRNA	SNORD56B	3	0	5	8	9	4	5.54306	1.93974	0.912748	2.12516	0.0335731	NA	3.83636
ENSG00000264017	6	89800665	89800959	misc_RNA	RN7SL336P	0	4	0	5	5	0	2.83291	1.93708	2.62378	0.738276	0.460347	NA	3.82929
ENSG00000162981	2	14772810	14790933	protein_coding	FAM84A	37	30	29	66	86	111	64.3226	1.9339	0.267476	7.23018	4.82343e-13	8.86604e-11	3.82087
ENSG00000125531	20	62184373	62188061	protein_coding	C20orf195	4	2	2	2	12	9	5.13807	1.93325	0.887048	2.17941	0.0293009	NA	3.81913
ENSG00000236123	19	43783085	43788470	pseudogene	CEACAMP11	4	3	0	4	7	8	4.52307	1.93176	0.949108	2.03534	0.0418166	NA	3.8152
ENSG00000185920	9	98205262	98279339	protein_coding	PTCH1	5	2	4	7	12	11	7.28593	1.92657	0.73462	2.62254	0.00872774	NA	3.8015
ENSG00000134007	14	70989075	71001732	protein_coding	ADAM20	0	7	3	12	7	7	7.16016	1.92647	0.845304	2.27903	0.0226654	NA	3.80124
ENSG00000108231	10	95517566	95557916	protein_coding	LGI1	3	1	2	7	3	5	4.08949	1.92361	1.01262	1.89964	0.0574808	NA	3.7937
ENSG00000108244	17	39078948	39093886	protein_coding	KRT23	3	9	5	14	19	13	11.6927	1.92361	0.613272	3.13663	0.00170901	0.0260999	3.7937
ENSG00000213315	14	91232875	91233333	pseudogene	CTD-3035D6.1	1	5	0	1	6	11	3.9308	1.92037	1.08991	1.76196	0.0780764	NA	3.78521
ENSG00000262966	17	9074385	9082435	antisense	RP11-85B7.2	6	13	12	23	31	31	21.1814	1.92013	0.457378	4.19812	2.69136e-05	0.000959988	3.78457
ENSG00000138386	2	191511472	191557492	protein_coding	NAB1	117	69	58	168	240	238	159.361	1.91474	0.20372	9.39888	5.51458e-21	2.88869e-18	3.77047
ENSG00000135046	9	75766673	75785309	protein_coding	ANXA1	26	14	10	60	27	30	32.9242	1.90788	0.470578	4.05433	5.02775e-05	0.00160871	3.75258
ENSG00000267767	19	35279486	35323773	lincRNA	CTC-523E23.4	1	1	4	2	6	9	3.91625	1.86634	1.0212	1.8276	0.06761	NA	3.64607
ENSG00000132932	13	25946209	26599989	protein_coding	ATP8A2	2	6	3	8	9	12	7.28623	1.86623	0.747111	2.49793	0.0124922	NA	3.64579
ENSG00000201916	22	20835445	20835555	misc_RNA	Y_RNA	4	4	1	4	8	12	5.63983	1.86038	0.83676	2.22332	0.0261945	NA	3.63104
ENSG00000265787	18	14337422	14342524	lincRNA	CYP4F35P	7	1	5	5	10	20	8.09015	1.85968	0.730644	2.54527	0.0109194	NA	3.62928
ENSG00000130234	X	15579156	15620271	protein_coding	ACE2	5	6	4	10	15	14	9.70469	1.85773	0.634071	2.92985	0.00339126	0.0438163	3.62438
ENSG00000119922	10	91061712	91069033	protein_coding	IFIT2	6	4	7	20	13	7	11.315	1.85134	0.663404	2.79067	0.00525988	0.0605641	3.60836
ENSG00000127863	13	24144509	24250232	protein_coding	TNFRSF19	5	2	8	15	7	15	9.93086	1.85018	0.687572	2.69089	0.00712622	0.0742764	3.60545
ENSG00000270265	4	152254927	152274376	lincRNA	RP11-731D1.4	0	1	4	2	7	5	3.31929	1.84343	1.13204	1.62842	0.103436	NA	3.58863
ENSG00000129455	19	51499263	51505967	protein_coding	KLK8	2	4	6	14	7	8	8.14361	1.8432	0.755877	2.43849	0.0147487	NA	3.58805
ENSG00000266654	17	80117932	80118328	antisense	RP11-1376P16.1	5	2	1	5	9	6	4.94738	1.84195	0.89323	2.06212	0.0391959	NA	3.58495
ENSG00000254398	15	28924551	28927398	pseudogene	RP11-578F21.2	4	3	1	1	9	12	4.82571	1.84037	0.930693	1.97742	0.0479943	NA	3.58102
ENSG00000229169	22	31934338	31934575	pseudogene	RP11-247I13.6	3	1	2	2	6	8	3.68835	1.83918	1.01874	1.80535	0.0710197	NA	3.57807
ENSG00000231208	20	62439429	62447874	antisense	RP4-583P15.11	6	7	3	12	11	17	10.1807	1.82784	0.631286	2.89543	0.00378641	0.0473857	3.55006
ENSG00000236337	X	147028461	147029103	sense_intronic	FMR1-IT1	9	2	7	3	24	22	10.9323	1.82527	0.661662	2.75862	0.00580466	0.0649314	3.54374
ENSG00000179776	16	66400533	66438686	protein_coding	CDH5	10	8	4	17	18	19	13.8742	1.8231	0.544523	3.34806	0.000813787	0.0146131	3.5384
ENSG00000214860	17	18280976	18292961	protein_coding	EVPLL	3	2	5	10	7	7	6.53887	1.81316	0.801057	2.26346	0.0236073	NA	3.51412
ENSG00000249848	8	10194292	10195187	pseudogene	RP11-212F11.1	3	1	3	6	5	6	4.46585	1.81286	0.938764	1.93111	0.0534689	NA	3.51338
ENSG00000144488	2	239008798	239041928	protein_coding	ESPNL	3	0	3	6	5	3	3.83458	1.80878	1.05335	1.71717	0.0859484	NA	3.50346
ENSG00000232685	13	19582399	19586699	antisense	LINC00442	3	5	3	4	13	12	6.8239	1.80664	0.757002	2.38657	0.0170065	NA	3.49826
ENSG00000249417	3	140986195	141085979	antisense	RP11-438D8.2	1	4	3	4	8	9	5.10056	1.80571	0.878014	2.05658	0.0397264	NA	3.49601
ENSG00000259354	15	45740625	45805965	antisense	RP11-519G16.3	8	4	2	6	13	16	8.33191	1.78784	0.690117	2.59063	0.00957997	NA	3.45297
ENSG00000151631	10	4914093	4934167	pseudogene	AKR1C6P	4	3	1	6	7	6	4.91206	1.78302	0.889624	2.00424	0.0450446	NA	3.44145
ENSG00000196409	9	40760700	40836415	protein_coding	ZNF658	2	2	3	3	7	8	4.31729	1.78242	0.933868	1.90864	0.0563081	NA	3.44003
ENSG00000058091	7	90095738	90839905	protein_coding	CDK14	49	34	43	63	118	136	77.1547	1.78041	0.246953	7.20949	5.61601e-13	1.01945e-10	3.43524
ENSG00000235131	1	3628764	3630862	antisense	RP5-1092A11.2	8	0	3	7	8	11	6.52043	1.77996	0.81727	2.17793	0.0294111	NA	3.43416
ENSG00000019186	20	52769988	52790512	protein_coding	CYP24A1	182	106	122	345	263	320	249.055	1.77468	0.384044	4.62104	3.81829e-06	0.000184222	3.42162
ENSG00000164761	8	119935796	119964439	protein_coding	TNFRSF11B	36	42	42	101	106	75	75.3159	1.7723	0.30134	5.8814	4.06817e-09	4.16681e-07	3.41598
ENSG00000197776	14	50159823	50219870	protein_coding	KLHDC1	6	1	2	4	8	10	5.27233	1.7711	0.864239	2.04932	0.0404306	NA	3.41315
ENSG00000163395	1	201159953	201198080	protein_coding	IGFN1	3	3	1	2	5	11	4.14204	1.76994	0.973683	1.81778	0.0690977	NA	3.4104
ENSG00000140945	16	82660408	83830204	protein_coding	CDH13	2	3	3	2	8	11	4.83941	1.76552	0.897043	1.96815	0.0490503	NA	3.39996
ENSG00000255346	15	69222864	69355083	protein_coding	NOX5	41	26	37	44	97	121	62.7915	1.762	0.281456	6.2603	3.84236e-10	4.61426e-08	3.39168
ENSG00000199961	17	74557191	74557274	snoRNA	SNORD1B	5	1	2	5	3	11	4.74178	1.76016	0.931492	1.88961	0.0588102	NA	3.38735
ENSG00000145860	5	158584417	158637061	protein_coding	RNF145	75	76	74	150	218	173	138.5	1.75885	0.212403	8.28071	1.22444e-16	4.08162e-14	3.38427
ENSG00000226800	19	3607245	3613928	antisense	CACTIN-AS1	3	1	2	0	6	10	3.45296	1.75658	1.10719	1.58652	0.112622	NA	3.37897
ENSG00000272254	8	73955145	73955581	antisense	RP11-531A24.7	3	2	0	0	7	6	2.81553	1.75497	1.23789	1.41772	0.156274	NA	3.37519
ENSG00000165072	9	72658497	72841886	protein_coding	MAMDC2	8	2	5	11	8	16	9.04596	1.75154	0.679412	2.57803	0.00993658	NA	3.36718
ENSG00000175600	7	40174575	40900362	protein_coding	SUGCT	4	2	5	6	9	12	6.6907	1.75142	0.757995	2.31059	0.0208554	NA	3.36689
ENSG00000151967	3	159557650	159615149	protein_coding	SCHIP1	2	2	3	2	7	9	4.1996	1.74974	0.951994	1.83797	0.0660664	NA	3.36297
ENSG00000064205	20	43343485	43357150	protein_coding	WISP2	373	386	262	548	1264	667	617.723	1.7491	0.202343	8.64419	5.41867e-18	1.98692e-15	3.36148
ENSG00000238777	20	58427722	58427783	snRNA	RNU7-141P	3	0	3	2	6	7	3.53403	1.74603	1.05975	1.64758	0.0994386	NA	3.35433
ENSG00000119703	14	75530873	75545126	protein_coding	ZC2HC1C	8	9	7	14	25	19	14.5937	1.74531	0.518342	3.36711	0.000759608	0.0139406	3.35268
ENSG00000101463	20	24449835	24647252	protein_coding	SYNDIG1	9	10	11	5	35	39	17.8962	1.74448	0.52701	3.31014	0.000932487	0.0164071	3.35074
ENSG00000175785	14	94184644	94254827	protein_coding	PRIMA1	8	11	6	10	32	20	14.9684	1.74002	0.529318	3.28729	0.00101156	0.0175126	3.34041
ENSG00000064692	5	121647049	121799914	protein_coding	SNCAIP	2	5	1	8	4	6	5.01165	1.73784	0.92117	1.88655	0.0592204	NA	3.33535
ENSG00000188293	19	46733009	46734500	protein_coding	IGFL1	3	1	5	9	9	2	5.64534	1.73454	0.905806	1.91491	0.0555035	NA	3.32773
ENSG00000059377	7	139476850	139720125	protein_coding	TBXAS1	5	3	4	3	18	9	7.0127	1.72981	0.762911	2.26738	0.0233668	NA	3.31685
ENSG00000201157	8	18837129	18837282	snoRNA	SNORA62	4	6	1	11	9	4	6.76473	1.72948	0.82017	2.10868	0.0349721	NA	3.31607
ENSG00000213412	10	47133338	47133898	pseudogene	HNRNPA1P33	14	11	1	19	26	13	15.2846	1.72804	0.583239	2.96284	0.00304812	0.0402045	3.31278
ENSG00000175003	6	160542821	160579750	protein_coding	SLC22A1	8	2	1	11	5	7	6.46583	1.72677	0.842716	2.04906	0.0404565	NA	3.30987
ENSG00000265355	3	69098109	69098186	miRNA	MIR3136	2	2	3	6	7	3	4.34703	1.72566	0.956518	1.80411	0.0712142	NA	3.30732
ENSG00000270296	12	12924285	12924639	pseudogene	RP11-59H1.4	1	4	1	0	10	6	3.53131	1.7247	1.12481	1.53333	0.125194	NA	3.30512
ENSG00000187134	10	4934796	5025475	protein_coding	AKR1C1	39	41	58	129	95	77	84.262	1.71656	0.540096	3.17825	0.00148166	0.023438	3.28652
ENSG00000186832	17	39766030	39772151	protein_coding	KRT16	14	38	34	78	55	61	53.4814	1.71626	0.629356	2.72702	0.00639099	0.0689249	3.28584
ENSG00000258935	14	91033839	91036320	lincRNA	RP11-1078H9.2	2	3	2	3	9	5	4.16536	1.71596	0.952181	1.80214	0.0715238	NA	3.28515
ENSG00000227094	1	162286642	162287584	antisense	RP11-565P22.2	11	2	8	9	24	17	12.1947	1.71389	0.591563	2.89722	0.00376491	0.0471811	3.28043
ENSG00000201800	3	125235823	125235930	misc_RNA	Y_RNA	6	3	1	8	7	7	5.87345	1.71263	0.828286	2.06769	0.0386696	NA	3.27759
ENSG00000233052	10	1403196	1403832	sense_intronic	RP11-398B16.2	7	8	1	14	12	9	9.57581	1.71198	0.688376	2.48699	0.0128829	0.109961	3.27611
ENSG00000088726	3	12775024	12810956	protein_coding	TMEM40	17	14	26	59	35	28	35.0565	1.7086	0.447968	3.81411	0.000136672	0.00366873	3.26844
ENSG00000199260	11	129072861	129072965	snRNA	RNU6-874P	2	3	2	3	6	8	4.13972	1.70798	0.946602	1.80432	0.0711809	NA	3.26702
ENSG00000219448	6	157998119	158003309	pseudogene	RP11-193H22.2	8	6	3	10	17	12	9.92966	1.70028	0.627182	2.71099	0.00670828	0.0711745	3.24965
ENSG00000162009	16	1122756	1131454	protein_coding	SSTR5	20	28	20	48	53	55	40.8999	1.69911	0.336933	5.04287	4.5859e-07	2.84047e-05	3.24701
ENSG00000196987	X	153146127	153154444	protein_coding	LCA10	10	3	5	8	19	15	10.3058	1.69736	0.620133	2.73709	0.00619857	0.0676053	3.24307
ENSG00000081277	1	201252580	201302121	protein_coding	PKP1	372	426	510	728	1067	1324	784.518	1.69467	0.169123	10.0203	1.24064e-23	8.12351e-21	3.23702
ENSG00000167656	8	143866296	143868008	protein_coding	LY6D	18	13	10	37	27	24	24.4186	1.6935	0.451946	3.74713	0.000178866	0.00458007	3.23441
ENSG00000223477	10	47011753	47174018	lincRNA	LINC00842	28	17	17	44	58	36	36.4562	1.69184	0.364788	4.63788	3.51997e-06	0.000173482	3.23069
ENSG00000144908	3	125822412	125916837	protein_coding	ALDH1L1	2	1	4	5	8	3	4.24524	1.69134	0.974711	1.73522	0.0827015	NA	3.22956
ENSG00000261117	2	12855541	12856353	lincRNA	RP11-333O1.1	3	5	6	10	18	4	8.51862	1.69061	0.731992	2.30961	0.02091	NA	3.22794
ENSG00000212181	2	149018143	149018277	snoRNA	SNORA48	7	2	3	5	9	14	6.78895	1.68884	0.756174	2.23341	0.0255221	NA	3.22398
ENSG00000249883	4	181652317	181680191	lincRNA	RP11-460H9.1	2	2	0	0	5	5	2.19293	1.68493	1.36637	1.23315	0.21752	NA	3.21526
ENSG00000167800	11	67398774	67407031	protein_coding	TBX10	7	4	4	4	19	13	8.4962	1.68392	0.684538	2.45994	0.0138961	NA	3.213
ENSG00000250731	19	53982604	53983345	pseudogene	TPM3P6	9	10	2	16	15	15	12.3023	1.67977	0.595163	2.82237	0.00476697	0.0562766	3.20377
ENSG00000170899	6	52842751	52860176	protein_coding	GSTA4	6	9	2	14	11	12	10.07	1.67375	0.65481	2.55608	0.0105857	0.0974782	3.19043
ENSG00000179580	16	2016824	2018976	protein_coding	RNF151	3	4	1	5	8	5	4.66701	1.67293	0.907313	1.84384	0.0652072	NA	3.18863
ENSG00000252341	5	10292153	10292260	misc_RNA	Y_RNA	3	0	3	5	3	5	3.53813	1.67115	1.0716	1.55949	0.11888	NA	3.18469
ENSG00000272372	16	56385798	56387436	antisense	RP11-441F2.5	1	4	2	5	4	7	4.2221	1.67021	0.963354	1.73375	0.0829629	NA	3.18261
ENSG00000240707	10	134779038	134789858	lincRNA	LINC01168	1	4	3	4	6	9	4.76012	1.66817	0.900596	1.85229	0.0639836	NA	3.17811
ENSG00000111275	12	112204691	112247782	protein_coding	ALDH2	6	1	0	6	5	3	3.88149	1.66314	1.06597	1.56021	0.118711	NA	3.16705
ENSG00000204832	10	17428935	17455502	antisense	ST8SIA6-AS1	5	8	3	3	20	16	9.06249	1.66255	0.687325	2.41887	0.0155689	NA	3.16575
ENSG00000254471	11	79698556	79700673	pseudogene	RP11-885L14.1	9	0	0	2	10	8	4.63871	1.66105	1.04418	1.59077	0.111662	NA	3.16246
ENSG00000228935	20	22941171	22946700	pseudogene	RP11-189G24.2	7	2	2	8	13	2	6.21425	1.65537	0.859235	1.92656	0.0540349	NA	3.15003
ENSG00000152785	4	81952119	81978685	protein_coding	BMP3	1	3	3	7	3	5	4.29462	1.65108	0.979007	1.68649	0.0917021	NA	3.14069
ENSG00000183778	21	40928369	41045064	protein_coding	B3GALT5	100	65	75	157	154	211	137.262	1.64049	0.220147	7.45182	9.20613e-14	2.03356e-11	3.11772
ENSG00000242463	22	50809639	50809923	misc_RNA	RN7SL500P	4	2	2	1	10	8	4.3566	1.63944	0.946795	1.73157	0.0833498	NA	3.11546
ENSG00000164385	6	2622147	2634837	protein_coding	C6orf195	2	1	4	6	6	3	4.18417	1.63925	0.982943	1.66769	0.0953769	NA	3.11503
ENSG00000224011	17	58804526	58804843	pseudogene	AC111155.1	6	6	5	9	20	9	9.74217	1.63714	0.638485	2.5641	0.0103445	0.0959794	3.11048
ENSG00000132669	20	19867165	19983101	protein_coding	RIN2	152	79	90	205	250	233	181.187	1.63702	0.211019	7.75766	8.65101e-15	2.14335e-12	3.11022
ENSG00000228407	1	52625933	52626272	pseudogene	RP4-800M22.1	4	2	2	6	5	6	4.57898	1.63395	0.907819	1.79986	0.0718821	NA	3.10362
ENSG00000261713	16	1114093	1128707	processed_transcript	SSTR5-AS1	5	4	5	6	11	15	7.92915	1.63241	0.685383	2.38175	0.0172306	NA	3.10031
ENSG00000272695	13	114567141	114569806	lincRNA	GAS6-AS2	5	1	3	9	3	6	5.20449	1.63085	0.908313	1.79547	0.0725786	NA	3.09695
ENSG00000268578	9	45441273	45441542	protein_coding	AL354718.1	2	6	5	9	6	14	7.68551	1.62949	0.734807	2.21757	0.0265839	NA	3.09403
ENSG00000243704	17	1507670	1507966	misc_RNA	RN7SL105P	4	1	3	6	3	8	4.56925	1.62736	0.931403	1.74721	0.0806008	NA	3.08947
ENSG00000258513	14	74659292	74659526	pseudogene	RP5-892G5.2	1	2	2	1	5	6	2.82069	1.62565	1.14813	1.41591	0.156801	NA	3.08582
ENSG00000233237	6	72054047	72130472	lincRNA	LINC00472	5	3	4	3	10	15	6.62099	1.62453	0.761706	2.13275	0.0329455	NA	3.08341
ENSG00000196364	16	1310953	1313846	lincRNA	PRSS29P	3	6	3	6	13	8	6.88219	1.6243	0.748728	2.16941	0.0300516	NA	3.08292
ENSG00000233218	1	142688379	142688925	pseudogene	SNX18P16	8	2	3	9	8	10	7.20999	1.61093	0.742365	2.17	0.0300066	NA	3.05449
ENSG00000241409	2	233624856	233632659	3prime_overlapping_ncrna	AC064852.4	2	3	2	5	5	5	4.04322	1.60868	0.9594	1.67676	0.09359	NA	3.04973
ENSG00000221506	3	23440991	23441060	miRNA	AC092038.1	6	2	1	5	6	8	4.88056	1.60772	0.887248	1.81203	0.0699809	NA	3.04771
ENSG00000229241	3	4023665	4025979	pseudogene	PNPT1P1	3	2	3	3	8	7	4.44634	1.60524	0.905491	1.77278	0.0762649	NA	3.04246
ENSG00000183230	10	67672276	69455927	protein_coding	CTNNA3	12	3	4	6	15	21	10.1236	1.6013	0.639256	2.50494	0.0122473	0.106721	3.03416
ENSG00000238799	17	59039151	59039254	snoRNA	snoU13	3	5	0	5	6	6	4.48089	1.60092	0.949091	1.6868	0.0916426	NA	3.03337
ENSG00000264288	13	33911020	33911109	miRNA	AL138999.1	5	4	1	4	7	11	5.42844	1.60019	0.837136	1.9115	0.0559398	NA	3.03183
ENSG00000250889	5	74343544	74348668	lincRNA	RP11-229C3.2	5	1	2	4	7	6	4.33494	1.59542	0.930177	1.71518	0.0863125	NA	3.02182
ENSG00000126262	19	35934809	35942669	protein_coding	FFAR2	5	6	5	11	11	12	9.13346	1.59444	0.646996	2.46437	0.0137253	NA	3.01978
ENSG00000238035	5	180733503	180755068	lincRNA	AC138035.2	2	3	9	6	12	14	8.0444	1.59106	0.720581	2.20802	0.0272427	NA	3.0127
ENSG00000185634	15	49115932	49255641	protein_coding	SHC4	14	10	10	18	31	24	18.8709	1.58732	0.45252	3.50773	0.000451941	0.00933096	3.0049
ENSG00000207639	16	14397824	14397906	miRNA	MIR193B	5	7	4	12	14	7	9.10776	1.58147	0.671741	2.35429	0.0185582	NA	2.99275
ENSG00000175336	12	56754353	56756607	protein_coding	APOF	3	2	3	5	2	10	4.46877	1.57628	0.941743	1.67379	0.0941717	NA	2.982
ENSG00000198797	1	177140633	177251558	protein_coding	BRINP2	48	22	13	36	55	85	44.1592	1.57451	0.352176	4.47081	7.79249e-06	0.000339289	2.97834
ENSG00000225963	2	230990026	231038939	antisense	AC009950.2	2	3	2	4	5	6	3.92553	1.57424	0.962864	1.63496	0.102058	NA	2.97779
ENSG00000204442	13	107820883	108519083	protein_coding	FAM155A	66	35	53	73	113	145	84.283	1.5713	0.244317	6.43139	1.26442e-10	1.6921e-08	2.97172
ENSG00000082482	1	215179118	215410436	protein_coding	KCNK2	23	16	23	32	46	55	34.3059	1.57091	0.34403	4.56618	4.96681e-06	0.000229953	2.97091
ENSG00000212615	14	45557446	45557511	snoRNA	SNORD58	1	5	3	4	9	7	5.09369	1.57083	0.872395	1.80059	0.0717673	NA	2.97075
ENSG00000260441	16	68290065	68294346	antisense	RP11-96D1.7	2	4	3	6	7	6	5.12455	1.5702	0.857033	1.83214	0.0669308	NA	2.96947
ENSG00000187242	17	39017555	39023462	protein_coding	KRT12	3	4	4	5	10	9	6.11495	1.56911	0.774616	2.02566	0.0427992	NA	2.96722
ENSG00000258952	14	61107448	61109307	lincRNA	RP11-1042B17.5	2	3	4	6	8	5	5.14045	1.5691	0.861143	1.82211	0.0684384	NA	2.96719
ENSG00000268040	21	47347679	47352477	protein_coding	PRED62	8	6	2	7	15	12	8.59753	1.56893	0.668899	2.34555	0.0189992	NA	2.96685
ENSG00000233163	10	70921286	70921662	pseudogene	RP11-259F16.3	4	0	4	4	6	7	4.36686	1.56805	0.950265	1.65012	0.0989178	NA	2.96505
ENSG00000256609	12	119619853	119621064	antisense	RP11-64B16.4	2	1	5	5	7	5	4.55197	1.56445	0.927021	1.68761	0.0914868	NA	2.95764
ENSG00000196220	3	9022275	9404737	protein_coding	SRGAP3	19	13	18	24	43	40	27.4465	1.56269	0.37859	4.12766	3.66473e-05	0.0012351	2.95404
ENSG00000270097	16	3049903	3050390	lincRNA	LA16c-380H5.3	11	5	5	10	19	15	11.2776	1.55914	0.58178	2.67995	0.00736328	0.0758418	2.94679
ENSG00000196553	14	66953072	66965271	processed_transcript	LINC00238	10	1	4	5	9	18	7.80447	1.55808	0.739564	2.10675	0.035139	NA	2.94461
ENSG00000269948	10	97709725	97744785	protein_coding	RP11-248J23.6	4	0	3	5	4	5	3.82884	1.55597	1.02004	1.52541	0.127158	NA	2.94032
ENSG00000226054	21	37502669	37504208	pseudogene	MEMO1P1	7	6	10	17	13	17	12.9675	1.55258	0.563936	2.75311	0.00590322	0.0654892	2.93341
ENSG00000189058	3	195295573	195311076	protein_coding	APOD	364	240	242	472	677	589	458.454	1.55247	0.156642	9.91092	3.73207e-23	2.28079e-20	2.93318
ENSG00000255062	11	126164193	126174213	protein_coding	RP11-712L6.5	3	3	7	9	9	9	7.37676	1.54892	0.732869	2.1135	0.0345584	NA	2.92597
ENSG00000207494	10	126503527	126503631	misc_RNA	Y_RNA	2	2	1	1	5	5	2.62591	1.54026	1.1713	1.315	0.188511	NA	2.90847
ENSG00000267117	19	56205484	56205924	antisense	AC010525.4	7	2	6	8	11	12	8.10496	1.53895	0.686042	2.24322	0.0248825	NA	2.90582
ENSG00000250230	11	61355966	61375022	lincRNA	RP11-855O10.2	9	1	0	6	6	7	5.05987	1.53851	0.944323	1.62922	0.103267	NA	2.90494
ENSG00000242986	12	29811309	29811731	pseudogene	RP11-1110J8.1	2	1	5	2	6	10	4.35202	1.53851	0.952116	1.61588	0.10612	NA	2.90494
ENSG00000237737	2	74612613	74621009	antisense	DCTN1-AS1	3	6	7	9	8	17	8.93867	1.53743	0.670746	2.29212	0.0218986	NA	2.90277
ENSG00000252202	5	179274035	179274130	misc_RNA	Y_RNA	7	1	2	5	10	5	5.20427	1.53604	0.875015	1.75544	0.0791841	NA	2.89996
ENSG00000260177	16	87813740	87840082	lincRNA	RP4-536B24.3	5	6	0	7	5	10	5.90332	1.53467	0.848238	1.80925	0.0704123	NA	2.89723
ENSG00000267874	19	35527238	35527964	sense_intronic	CTD-2527I21.9	4	1	3	5	8	3	4.33262	1.53311	0.946399	1.61994	0.105246	NA	2.89409
ENSG00000227533	1	43424720	43449029	lincRNA	SLC2A1-AS1	23	19	17	29	43	51	31.8276	1.53268	0.349995	4.37915	1.19143e-05	0.000486494	2.89323
ENSG00000200571	3	136148926	136149025	snRNA	RNU6-1284P	2	6	0	8	2	5	4.50219	1.52979	1.02746	1.48891	0.136512	NA	2.88743
ENSG00000243687	3	160060473	160060803	pseudogene	RP11-432B6.1	3	2	2	2	7	6	3.68148	1.52778	0.987679	1.54684	0.121902	NA	2.88342
ENSG00000182329	2	202937978	203062585	protein_coding	AC079354.1	21	5	10	15	30	29	18.7831	1.5258	0.477008	3.19869	0.00138056	0.0222028	2.87946
ENSG00000230300	13	33732724	33738546	sense_intronic	STARD13-IT1	5	4	5	7	12	10	7.57038	1.52258	0.694828	2.19131	0.0284295	NA	2.87305
ENSG00000178217	10	82297658	82406316	protein_coding	SH2D4B	6	4	5	10	9	11	8.17998	1.5214	0.67891	2.24094	0.0250299	NA	2.87069
ENSG00000258716	14	91163677	91165718	antisense	RP11-661G16.2	2	2	3	5	6	3	3.89745	1.52077	0.983851	1.54573	0.122169	NA	2.86944
ENSG00000227953	1	246939315	246955687	processed_transcript	RP11-439E19.3	32	14	21	56	30	39	36.1851	1.52041	0.414498	3.66806	0.000244395	0.00578908	2.86872
ENSG00000214651	9	124000395	124002367	pseudogene	RP11-477J21.2	9	4	0	10	7	7	6.7863	1.51906	0.819104	1.85454	0.0636625	NA	2.86604
ENSG00000264429	17	925716	925799	miRNA	MIR3183	3	6	4	7	10	10	7.12785	1.5188	0.724127	2.09742	0.0359568	NA	2.86552
ENSG00000258578	14	76480022	76480486	pseudogene	RP11-98L12.2	4	2	2	7	5	3	4.37333	1.5157	0.948384	1.59819	0.110001	NA	2.85937
ENSG00000112562	6	168841831	169073984	protein_coding	SMOC2	7	8	4	10	8	21	10.1784	1.51474	0.628767	2.40907	0.0159934	0.128044	2.85748
ENSG00000272945	20	32869438	32874272	sense_intronic	CTD-3216D2.5	7	8	4	7	15	18	10.0468	1.5144	0.610901	2.47896	0.0131768	0.111792	2.85679
ENSG00000254550	11	76813886	76814377	protein_coding	OMP	8	2	1	7	6	8	5.68027	1.51352	0.844063	1.79314	0.0729509	NA	2.85506
ENSG00000124391	16	88704999	88706881	protein_coding	IL17C	49	70	71	113	113	162	104.041	1.50995	0.255985	5.89861	3.66581e-09	3.77579e-07	2.84801
ENSG00000181381	4	169277886	169458937	protein_coding	DDX60L	15	2	7	19	17	8	12.6701	1.50888	0.638584	2.36285	0.0181349	0.13929	2.84589
ENSG00000261019	7	42940871	42942238	lincRNA	RP11-111K18.2	6	3	4	10	5	10	7.03758	1.50663	0.751791	2.00405	0.0450643	NA	2.84146
ENSG00000226649	2	3160527	3161568	lincRNA	AC019118.4	7	3	2	8	9	6	6.32631	1.50467	0.784166	1.91882	0.0550072	NA	2.8376
ENSG00000270285	3	48080757	48080980	pseudogene	RP11-1029M24.4	4	5	6	3	11	19	7.91712	1.50286	0.710611	2.11488	0.0344404	NA	2.83403
ENSG00000270733	1	26589532	26589889	pseudogene	RP11-231P20.5	7	1	7	8	15	7	7.98483	1.50269	0.725525	2.07117	0.0383427	NA	2.8337
ENSG00000126709	1	27992572	27998729	protein_coding	IFI6	406	304	441	909	415	818	617.95	1.50255	0.543525	2.76446	0.00570176	0.0641326	2.83343
ENSG00000111799	6	75794042	75915767	protein_coding	COL12A1	557	399	329	667	996	891	675.927	1.50094	0.146642	10.2354	1.37681e-24	1.0097e-21	2.83026
ENSG00000116106	2	222282747	222438922	protein_coding	EPHA4	896	593	547	917	1695	1514	1068.18	1.50048	0.133726	11.2206	3.23018e-29	3.29012e-26	2.82937
ENSG00000103528	16	19179293	19279652	protein_coding	SYT17	19	16	14	22	40	38	25.8781	1.49549	0.383869	3.89583	9.78617e-05	0.00279035	2.8196
ENSG00000141665	18	71740588	71815100	protein_coding	FBXO15	10	6	12	14	19	24	14.9511	1.49345	0.508634	2.9362	0.00332258	0.0431418	2.81562
ENSG00000259756	15	62975115	62982647	antisense	RP11-625H11.2	2	2	2	1	5	7	3.10286	1.49288	1.08167	1.38016	0.167538	NA	2.8145
ENSG00000268328	2	70129482	70129841	protein_coding	AC019206.1	2	4	4	4	8	9	5.37466	1.49126	0.827134	1.80292	0.0714008	NA	2.81134
ENSG00000267064	X	47518232	47519776	antisense	UXT-AS1	4	2	2	6	7	2	4.27274	1.48906	0.960943	1.54958	0.121242	NA	2.80706
ENSG00000222344	2	230759062	230759169	snRNA	RNU6-613P	7	1	3	7	3	11	5.69511	1.48884	0.858335	1.73456	0.0828181	NA	2.80663
ENSG00000269686	2	133874577	133876625	protein_coding	AC011755.1	21	9	7	18	21	34	19.0218	1.48745	0.470328	3.16258	0.00156376	0.0243379	2.80393
ENSG00000093100	22	18270418	18294263	processed_transcript	XXbac-B461K10.4	5	2	4	5	11	6	5.74864	1.48142	0.804946	1.84039	0.0657104	NA	2.79223
ENSG00000231134	2	85413532	85414376	sense_intronic	TCF7L1-IT1	7	2	4	6	3	17	6.68563	1.48052	0.800074	1.85048	0.0642438	NA	2.7905
ENSG00000260855	1	246935603	246939074	antisense	RP11-439E19.10	68	39	42	103	91	85	78.3552	1.48019	0.289549	5.11206	3.18672e-07	2.05001e-05	2.78986
ENSG00000215483	13	41025131	41055143	lincRNA	LINC00598	7	2	0	2	9	7	4.35834	1.47827	0.97771	1.51197	0.130541	NA	2.78614
ENSG00000251111	4	56217979	56218575	pseudogene	FCF1P8	7	3	3	8	5	12	6.76908	1.47789	0.758336	1.94886	0.0513121	NA	2.78541
ENSG00000269388	19	52097814	52109403	pseudogene	AC018755.16	1	6	7	12	6	9	7.90196	1.47703	0.762536	1.937	0.0527454	NA	2.78375
ENSG00000265647	9	112028557	112028655	miRNA	AL358815.1	2	3	3	2	7	8	4.18419	1.47693	0.932923	1.58312	0.113393	NA	2.78356
ENSG00000237483	3	171943218	171943662	pseudogene	RP11-423E7.1	3	4	2	2	8	9	4.62921	1.4766	0.891474	1.65636	0.0976491	NA	2.78293
ENSG00000132130	17	35294084	35301917	protein_coding	LHX1	43	71	33	74	131	89	77.9943	1.47513	0.288543	5.11235	3.18171e-07	2.05001e-05	2.78009
ENSG00000142319	5	1392909	1445545	protein_coding	SLC6A3	5	3	4	8	9	6	6.39254	1.4737	0.767508	1.92012	0.0548432	NA	2.77734
ENSG00000264298	9	132240835	132240931	miRNA	AL353803.1	9	4	4	9	13	11	8.78936	1.47241	0.652415	2.25687	0.0240164	NA	2.77486
ENSG00000181722	3	114056941	114866118	protein_coding	ZBTB20	6	1	3	6	6	7	5.15922	1.46879	0.85918	1.70953	0.0873526	NA	2.7679
ENSG00000229386	11	124350895	124351819	pseudogene	OR8B9P	9	7	3	10	12	15	9.83034	1.46785	0.620341	2.3662	0.0179716	0.138558	2.7661
ENSG00000189334	1	153586731	153589462	protein_coding	S100A14	428	464	385	788	719	943	673.552	1.46746	0.184323	7.96134	1.70187e-15	4.80032e-13	2.76534
ENSG00000122872	10	62444263	62444967	pseudogene	ARL4P	7	2	6	4	10	17	7.62565	1.46464	0.717785	2.0405	0.041301	NA	2.75994
ENSG00000260443	16	87978664	87978808	pseudogene	CTD-3057O21.1	6	2	1	5	5	7	4.54867	1.46431	0.912566	1.6046	0.108581	NA	2.75931
ENSG00000108602	17	19641297	19652256	protein_coding	ALDH3A1	256	240	154	619	230	219	337.084	1.4638	0.75118	1.94867	0.0513345	0.271991	2.75835
ENSG00000087258	16	56225302	56391356	protein_coding	GNAO1	13	20	22	33	44	31	29.5912	1.46243	0.395223	3.70027	0.000215371	0.00529304	2.75572
ENSG00000261697	16	87296365	87326044	sense_intronic	RP11-178L8.5	7	4	5	6	17	9	8.22142	1.46082	0.677447	2.15636	0.0310553	NA	2.75265
ENSG00000251148	4	2297311	2320816	antisense	RP11-478C1.7	3	6	0	6	6	5	4.74483	1.45837	0.936095	1.55793	0.11925	NA	2.74798
ENSG00000065320	17	8924859	9147317	protein_coding	NTN1	177	183	196	253	406	459	292.193	1.45831	0.161321	9.03981	1.56946e-19	6.85108e-17	2.74786
ENSG00000236035	1	203626097	203626888	pseudogene	RP11-90O23.1	4	2	2	5	8	2	4.16359	1.45724	0.965287	1.50965	0.131133	NA	2.74583
ENSG00000224652	3	195869507	195887761	lincRNA	LINC00885	19	12	14	20	29	40	23.1853	1.45325	0.407349	3.56757	0.000360303	0.00784537	2.73824
ENSG00000226410	2	187027676	187027972	pseudogene	AC104058.1	5	1	4	1	11	9	4.96995	1.45239	0.90153	1.61103	0.107172	NA	2.73662
ENSG00000258731	14	53620072	53624246	antisense	RP11-547D23.1	3	6	1	2	6	13	5.07436	1.45082	0.893875	1.62307	0.104575	NA	2.73364
ENSG00000115468	2	233470767	233547491	protein_coding	EFHD1	143	131	148	208	288	335	220.414	1.4487	0.170873	8.47823	2.28651e-17	8.0617e-15	2.72962
ENSG00000105695	19	35783028	35804707	protein_coding	MAG	6	6	5	9	14	10	8.88254	1.44721	0.644174	2.24662	0.0246644	NA	2.72681
ENSG00000234913	22	18487036	18490074	sense_intronic	XXbac-B476C20.13	4	7	9	10	13	17	10.6431	1.44712	0.603312	2.39863	0.0164567	0.130219	2.72663
ENSG00000174885	11	278365	285359	protein_coding	NLRP6	3	6	3	5	11	8	6.2624	1.44529	0.769808	1.87747	0.0604532	NA	2.72318
ENSG00000203706	1	210404801	210407392	antisense	SERTAD4-AS1	5	2	2	5	6	6	4.59033	1.44527	0.89004	1.62382	0.104413	NA	2.72313
ENSG00000166535	12	8975068	9039597	protein_coding	A2ML1	12	7	4	11	20	13	11.6632	1.44473	0.577404	2.50211	0.0123457	0.107477	2.72211
ENSG00000231187	10	46951472	46966835	antisense	RP11-38L15.3	20	15	13	35	25	28	25.1605	1.44363	0.427442	3.37737	0.000731822	0.0135118	2.72004
ENSG00000183396	3	48658192	48659288	protein_coding	TMEM89	3	3	3	1	8	10	4.51888	1.43997	0.91408	1.57532	0.115182	NA	2.71315
ENSG00000122584	7	8473585	8792593	protein_coding	NXPH1	6	2	3	3	7	12	5.44596	1.43872	0.827428	1.73879	0.0820717	NA	2.71081
ENSG00000262869	17	1923246	1926958	sense_intronic	CTD-2545H1.1	4	1	1	1	5	6	2.88231	1.43471	1.13085	1.26869	0.20455	NA	2.70327
ENSG00000232300	17	44636196	44640161	sense_intronic	FAM215B	2	2	6	7	7	5	5.41056	1.43292	0.85753	1.67098	0.0947256	NA	2.69992
ENSG00000221169	2	143763269	143763360	miRNA	AC013444.2	5	4	4	9	10	5	6.82671	1.43231	0.752649	1.90303	0.0570367	NA	2.69879
ENSG00000111644	12	6747241	6756626	protein_coding	ACRBP	4	0	2	1	6	5	2.89821	1.43189	1.15586	1.23881	0.215416	NA	2.69801
ENSG00000226416	11	2004467	2011150	antisense	MRPL23-AS1	10	9	6	10	18	21	12.6955	1.43047	0.53771	2.66031	0.00780696	0.0792102	2.69535
ENSG00000229660	7	157074230	157075380	lincRNA	RP5-1142J19.1	6	3	4	6	10	9	6.60954	1.42956	0.738006	1.93706	0.052738	NA	2.69365
ENSG00000200718	2	133281190	133281509	misc_RNA	RN7SKP103	6	2	1	6	7	3	4.52179	1.42949	0.938053	1.52389	0.127536	NA	2.69351
ENSG00000202125	3	142139047	142139211	snRNA	RNU1-100P	6	1	2	4	5	8	4.43834	1.42924	0.919619	1.55417	0.120144	NA	2.69306
ENSG00000207574	8	145019359	145019447	miRNA	MIR661	6	1	6	6	10	9	6.62426	1.42489	0.762062	1.86979	0.0615134	NA	2.68495
ENSG00000198657	11	124293807	124294789	protein_coding	OR8B4	11	4	4	1	23	15	9.14431	1.42252	0.722974	1.9676	0.0491141	NA	2.68054
ENSG00000255693	12	65277174	65371302	lincRNA	RP11-766N7.3	3	2	4	8	3	5	4.82233	1.42032	0.912755	1.55608	0.119689	NA	2.67645
ENSG00000259151	14	89756549	89757938	pseudogene	CAP2P1	6	7	4	10	9	13	8.78847	1.41925	0.653181	2.17284	0.0297927	NA	2.67447
ENSG00000254065	8	48504709	48505171	pseudogene	RP11-697N18.2	7	3	4	8	8	10	7.11	1.4167	0.72078	1.96551	0.0493558	NA	2.66974
ENSG00000212461	12	72033135	72033263	snoRNA	SNORA17	4	4	3	3	8	11	5.50602	1.41657	0.809207	1.75057	0.0800199	NA	2.66951
ENSG00000168405	6	25081548	25166793	pseudogene	CMAHP	72	39	39	72	109	101	75.3667	1.41439	0.252313	5.6057	2.07412e-08	1.83705e-06	2.66548
ENSG00000238450	8	71516767	71516872	snoRNA	snoU13	1	2	6	4	6	8	4.76677	1.41141	0.906222	1.55746	0.11936	NA	2.65997
ENSG00000198910	X	153126969	153174677	protein_coding	L1CAM	1168	1236	875	1611	2636	1945	1669.11	1.41119	0.156777	9.00129	2.23087e-19	9.26203e-17	2.65957
ENSG00000119917	10	91087651	91100728	protein_coding	IFIT3	5	1	7	16	3	1	6.96611	1.41042	0.947788	1.48811	0.136721	NA	2.65814
ENSG00000204421	6	31686425	31689622	protein_coding	LY6G6C	2	4	2	5	4	6	4.18092	1.40853	0.938939	1.50013	0.13358	NA	2.65467
ENSG00000003436	2	188328957	188430487	protein_coding	TFPI	401	234	157	426	532	459	390.429	1.40822	0.350042	4.023	5.74604e-05	0.00179468	2.65409
ENSG00000224326	1	81000663	81050048	lincRNA	RP11-115A15.1	6	1	1	7	5	1	3.99112	1.40761	1.05922	1.32891	0.183878	NA	2.65296
ENSG00000248954	17	47964961	47978257	lincRNA	RP11-304F15.4	12	5	14	10	26	25	15.5888	1.4052	0.51022	2.75411	0.00588516	0.0654892	2.64855
ENSG00000269903	12	58208277	58208709	lincRNA	RP11-571M6.18	8	4	1	6	8	10	6.35719	1.40508	0.776822	1.80876	0.0704884	NA	2.64833
ENSG00000188525	2	10143286	10146158	antisense	AC010969.1	15	2	9	10	21	18	12.7607	1.3998	0.576862	2.42658	0.0152418	0.123757	2.63865
ENSG00000163823	3	46243200	46249887	protein_coding	CCR1	4	5	2	5	4	12	5.53819	1.39952	0.829205	1.68778	0.0914534	NA	2.63813
ENSG00000265802	13	45576285	45576580	misc_RNA	RN7SL49P	7	2	2	3	9	9	5.26826	1.39766	0.841633	1.66065	0.0967831	NA	2.63474
ENSG00000269640	19	17516503	17529713	lincRNA	CTD-2521M24.9	13	10	18	24	34	18	21.1961	1.39751	0.460339	3.03582	0.00239881	0.0335979	2.63446
ENSG00000123572	X	105066536	105202602	protein_coding	NRK	90	59	62	91	138	171	105.555	1.39673	0.212554	6.57119	4.99132e-11	7.09387e-09	2.63305
ENSG00000273319	7	130621223	130624420	lincRNA	RP11-138A9.2	67	22	25	59	76	70	55.8667	1.39658	0.325	4.29717	1.72992e-05	0.000664915	2.63276
ENSG00000182983	3	42947223	42960825	protein_coding	ZNF662	6	3	0	5	5	6	4.37965	1.39575	0.950824	1.46794	0.142121	NA	2.63126
ENSG00000263946	17	20458284	20462723	pseudogene	RP11-434D2.11	1	8	3	2	11	12	6.12251	1.39545	0.839362	1.66251	0.0964112	NA	2.6307
ENSG00000234471	7	523744	535755	lincRNA	AC147651.1	3	2	2	1	7	6	3.40211	1.39493	1.02976	1.35461	0.175541	NA	2.62976
ENSG00000259362	15	77817882	77826452	lincRNA	RP11-307C19.1	4	2	1	3	5	5	3.42562	1.39458	1.01937	1.36808	0.171287	NA	2.62913
ENSG00000257185	14	27278623	27305664	lincRNA	RP11-626P14.2	5	1	3	1	7	10	4.29714	1.39293	0.95073	1.46512	0.142889	NA	2.62612
ENSG00000170786	8	57212569	57233335	protein_coding	SDR16C5	2	9	6	17	5	7	9.21086	1.39293	0.755213	1.84442	0.0651224	NA	2.62611
ENSG00000207021	17	79540516	79540628	misc_RNA	Y_RNA	2	5	2	0	11	8	4.44523	1.39263	0.98229	1.41774	0.156267	NA	2.62557
ENSG00000121895	4	38968365	39034542	protein_coding	TMEM156	3	3	3	7	4	5	4.70583	1.39201	0.896169	1.55329	0.120353	NA	2.62445
ENSG00000268047	19	50356144	50358224	antisense	AC018766.6	8	4	4	7	8	15	7.90574	1.39132	0.684459	2.03273	0.0420796	NA	2.62319
ENSG00000100234	22	33197687	33259030	protein_coding	TIMP3	332	256	237	561	446	408	412.451	1.38807	0.397047	3.49599	0.000472304	0.00962525	2.61729
ENSG00000180638	17	19581601	19622292	protein_coding	SLC47A2	16	9	6	17	22	17	15.4082	1.38768	0.507924	2.73206	0.00629406	0.0683622	2.61657
ENSG00000264203	16	85475029	85475098	miRNA	AC092377.1	5	4	4	7	9	8	6.58278	1.38558	0.738869	1.87527	0.060756	NA	2.61276
ENSG00000253776	5	104109342	104135473	lincRNA	RP11-6N13.4	18	10	4	8	27	26	15.2801	1.38013	0.530089	2.60358	0.00922561	0.088649	2.60291
ENSG00000175318	15	72452148	72490126	protein_coding	GRAMD2	19	10	8	24	30	10	18.4087	1.37925	0.523031	2.63703	0.00836349	0.0831091	2.60133
ENSG00000244307	8	146010683	146010971	misc_RNA	RN7SL395P	4	1	4	6	6	4	4.58683	1.37891	0.912109	1.51179	0.130588	NA	2.60072
ENSG00000198363	8	62413116	62627155	protein_coding	ASPH	1001	711	632	1212	1421	1596	1160.17	1.37835	0.146324	9.41988	4.51592e-21	2.43515e-18	2.59972
ENSG00000107551	10	45454855	45491339	protein_coding	RASSF4	6	5	3	6	13	7	6.93575	1.37819	0.728808	1.89103	0.0586209	NA	2.59943
ENSG00000148516	10	31607424	31818742	protein_coding	ZEB1	49	19	12	18	56	79	37.859	1.37772	0.40807	3.37617	0.000735013	0.0135434	2.59857
ENSG00000199990	5	140090860	140090958	misc_RNA	VTRNA1-1	3	4	6	5	14	6	6.61803	1.37747	0.763382	1.80444	0.0711631	NA	2.59813
ENSG00000235166	20	54039549	54084752	lincRNA	RP5-1010E17.1	9	7	0	1	10	21	7.48484	1.37713	0.840193	1.63907	0.101199	NA	2.59752
ENSG00000167723	17	3413796	3461289	protein_coding	TRPV3	34	45	48	55	92	95	64.4351	1.37601	0.270315	5.09041	3.5729e-07	2.25105e-05	2.5955
ENSG00000257335	7	141607613	141806547	protein_coding	MGAM	9	7	4	16	7	11	10.1624	1.3746	0.652301	2.1073	0.0350912	0.214812	2.59296
ENSG00000230439	1	94218480	94241000	sense_intronic	RP11-488P3.1	4	2	3	3	9	5	4.41371	1.3731	0.902408	1.52159	0.128112	NA	2.59026
ENSG00000186399	15	30695943	30706463	protein_coding	GOLGA8R	2	4	6	3	9	12	6.05775	1.37193	0.795158	1.72536	0.0844632	NA	2.58817
ENSG00000187667	15	23187728	23208737	pseudogene	WHAMMP3	9	12	10	12	24	23	15.5316	1.37114	0.490044	2.798	0.00514198	0.059551	2.58676
ENSG00000266049	18	2688562	2833063	antisense	RP11-703M24.5	3	3	7	8	4	12	6.73132	1.36973	0.778553	1.75932	0.0785226	NA	2.58421
ENSG00000232474	2	134189237	134191468	sense_intronic	NCKAP5-IT1	5	3	3	3	9	9	5.32714	1.36912	0.817462	1.67484	0.0939656	NA	2.58313
ENSG00000228264	1	154386845	154387613	pseudogene	RP11-350G8.7	4	1	5	6	7	5	5.07232	1.368	0.867863	1.57628	0.11496	NA	2.58112
ENSG00000072952	11	10594638	10715535	protein_coding	MRVI1	14	5	7	17	16	12	12.9061	1.36713	0.569045	2.4025	0.0162836	0.129374	2.57957
ENSG00000229494	2	78315856	78354932	lincRNA	AC012494.1	11	1	2	3	10	13	6.42089	1.36612	0.819131	1.66777	0.0953621	NA	2.57776
ENSG00000254672	11	35988560	35990226	pseudogene	RP5-916O11.3	15	17	10	13	39	28	20.6268	1.36434	0.44203	3.08652	0.00202513	0.0297029	2.57458
ENSG00000183671	2	207040040	207082771	protein_coding	GPR1	4	2	4	8	7	2	5.13868	1.36414	0.894907	1.52433	0.127425	NA	2.57422
ENSG00000227477	20	43592435	43595043	lincRNA	STK4-AS1	8	4	1	9	3	10	6.3442	1.36406	0.825297	1.65281	0.0983685	NA	2.57409
ENSG00000095585	10	97951458	98031344	protein_coding	BLNK	19	17	22	37	36	30	29.4694	1.35971	0.392101	3.46775	0.000524842	0.010482	2.56633
ENSG00000226891	1	65437908	65468159	lincRNA	RP11-182I10.3	21	7	8	14	32	19	17.2128	1.3543	0.4966	2.72714	0.00638863	0.0689249	2.55672
ENSG00000227726	11	70323382	70323697	sense_intronic	AP001271.3	4	5	12	6	18	17	10.545	1.34899	0.626345	2.15375	0.0312594	0.19962	2.54734
ENSG00000064393	7	139246316	139477577	protein_coding	HIPK2	633	603	549	761	1273	1260	881.781	1.34817	0.119057	11.3238	1.00088e-29	1.07942e-26	2.54589
ENSG00000146755	7	72726535	72742085	protein_coding	TRIM50	4	3	1	2	6	7	3.78607	1.34811	0.973144	1.38532	0.165956	NA	2.54579
ENSG00000242241	7	128610788	128611087	misc_RNA	RN7SL306P	6	2	1	6	6	3	4.35157	1.34757	0.950517	1.41772	0.156272	NA	2.54483
ENSG00000255509	17	35218935	35293960	antisense	RP11-445F12.1	11	8	15	22	18	20	17.2429	1.3471	0.495412	2.71915	0.00654493	0.0700086	2.544
ENSG00000148488	10	17360382	17496329	protein_coding	ST8SIA6	42	26	40	51	49	97	53.2779	1.34622	0.311138	4.32676	1.51318e-05	0.000599194	2.54245
ENSG00000169583	9	139889087	139891255	protein_coding	CLIC3	507	613	522	661	1117	1305	816.699	1.34617	0.147132	9.14939	5.72559e-20	2.69161e-17	2.54236
ENSG00000165507	10	45466429	45474258	protein_coding	C10orf10	5	9	1	10	1	15	7.46126	1.34428	0.844	1.59275	0.111217	NA	2.53903
ENSG00000199472	14	74373019	74373130	misc_RNA	Y_RNA	1	4	2	1	5	8	3.43654	1.34395	1.05022	1.27969	0.200654	NA	2.53846
ENSG00000264932	17	19552686	19553248	antisense	Y_RNA	3	6	5	11	8	5	7.25012	1.34063	0.755196	1.77521	0.0758626	NA	2.53263
ENSG00000262662	17	78934566	78935513	antisense	CTD-2561B21.3	6	3	2	6	10	3	5.3323	1.33985	0.854741	1.56755	0.116985	NA	2.53125
ENSG00000271858	3	50402765	50405628	antisense	XXcos-LUCA11.4	7	2	4	4	8	12	6.16964	1.33961	0.772461	1.73421	0.0828815	NA	2.53082
ENSG00000183570	21	47063608	47362368	protein_coding	PCBP3	122	108	86	120	232	230	153.904	1.33841	0.183921	7.2771	3.41069e-13	6.58228e-11	2.52873
ENSG00000148346	9	130911350	130915734	protein_coding	LCN2	636	445	400	895	749	836	715.839	1.33319	0.331626	4.02017	5.81556e-05	0.00181005	2.5196
ENSG00000270059	3	65344943	65345392	sense_intronic	RP11-88H12.2	6	1	1	3	5	6	3.68203	1.32835	1.00672	1.31949	0.187004	NA	2.51116
ENSG00000229901	1	41840676	41841341	antisense	RP11-399E6.4	7	6	7	7	12	18	9.70446	1.3264	0.611058	2.17067	0.0299565	0.193797	2.50777
ENSG00000235554	17	16520162	16521195	pseudogene	AC005822.1	2	2	3	0	9	5	3.33463	1.32633	1.09029	1.2165	0.223796	NA	2.50765
ENSG00000239118	16	70064249	70064325	miRNA	MIR1972-2	11	1	1	3	11	9	5.79081	1.32499	0.870393	1.52229	0.127937	NA	2.50531
ENSG00000240392	14	35731668	35732242	pseudogene	RPL9P3	2	5	6	4	5	16	6.44918	1.32265	0.793329	1.66722	0.0954711	NA	2.50125
ENSG00000272905	7	32885006	32885673	lincRNA	RP11-265E18.1	7	4	2	3	7	14	6.02869	1.3196	0.792533	1.66504	0.0959047	NA	2.49597
ENSG00000237813	7	115878314	116139519	antisense	AC002066.1	15	9	7	22	15	14	15.1616	1.31613	0.537229	2.44985	0.0142916	0.118028	2.48997
ENSG00000213033	1	220440048	220441259	pseudogene	AURKAPS1	0	1	7	6	8	0	4.25943	1.31611	2.08521	0.631161	0.527935	NA	2.48993
ENSG00000258424	14	90868867	90871579	antisense	RP11-471B22.2	17	4	16	13	31	23	17.718	1.31599	0.49698	2.64796	0.0080978	0.081303	2.48972
ENSG00000233393	21	37477179	37481988	lincRNA	AP000688.29	4	2	1	6	0	5	3.41262	1.3147	1.13637	1.15692	0.247303	NA	2.4875
ENSG00000087495	20	58152564	58422766	protein_coding	PHACTR3	37	17	14	16	46	63	31.5802	1.31452	0.394498	3.33213	0.000861827	0.0153704	2.48719
ENSG00000265871	15	90549987	90550073	miRNA	MIR3174	4	2	3	4	5	7	4.33554	1.31419	0.900257	1.45979	0.144346	NA	2.48663
ENSG00000089327	19	35645633	35660786	protein_coding	FXYD5	7	4	2	5	9	9	6.11949	1.31404	0.767617	1.71184	0.0869256	NA	2.48637
ENSG00000203327	2	55441523	55443262	antisense	AC012358.7	6	0	4	5	10	2	4.75973	1.31396	0.961423	1.36668	0.171725	NA	2.48623
ENSG00000258376	14	73710726	73712687	antisense	RP4-647C14.2	2	5	4	10	3	5	5.69932	1.3124	0.869115	1.51004	0.131032	NA	2.48355
ENSG00000264573	X	41204835	41205129	misc_RNA	RN7SL15P	5	5	4	9	3	12	6.91314	1.3109	0.763216	1.7176	0.0858693	NA	2.48096
ENSG00000231419	7	158799213	158822886	processed_transcript	LINC00689	21	21	12	29	41	23	26.2438	1.30882	0.411264	3.18243	0.00146042	0.0231822	2.47739
ENSG00000231160	4	38614322	38666504	antisense	RP11-617D20.1	19	7	3	14	15	20	13.4717	1.30816	0.567796	2.30392	0.0212271	0.154848	2.47625
ENSG00000107954	10	105253736	105352309	protein_coding	NEURL1	47	28	30	42	59	86	50.0463	1.30697	0.292631	4.46625	7.96019e-06	0.000344203	2.47421
ENSG00000232398	4	68632198	68639572	pseudogene	TMPRSS11CP	6	0	2	5	1	7	3.72891	1.30669	1.08615	1.20305	0.228956	NA	2.47374
ENSG00000232082	6	166874151	166878871	sense_intronic	RPS6KA2-IT1	7	1	2	2	8	8	4.51076	1.30574	0.920944	1.41783	0.156241	NA	2.47211
ENSG00000168874	2	85978467	86015189	protein_coding	ATOH8	20	33	8	17	39	57	29.068	1.30278	0.429829	3.03093	0.00243803	0.0339657	2.46704
ENSG00000228657	10	104332514	104332982	pseudogene	RP11-170J3.2	7	6	1	9	9	5	6.72916	1.30172	0.780631	1.66753	0.0954094	NA	2.46523
ENSG00000267672	19	37582243	37583466	sense_intronic	CTD-2293H3.1	7	4	2	7	8	7	6.18466	1.30152	0.772242	1.68538	0.0919157	NA	2.46488
ENSG00000139144	12	18400548	18801348	protein_coding	PIK3C2G	8	1	2	4	6	9	5.01122	1.30145	0.876555	1.48474	0.137614	NA	2.46477
ENSG00000271779	17	62568947	62569199	pseudogene	RP11-87N3.6	5	5	5	5	19	3	7.21773	1.2983	0.771023	1.68386	0.0922079	NA	2.45939
ENSG00000264386	15	75081013	75081098	miRNA	MIR4513	9	9	10	14	21	14	13.6858	1.29796	0.525889	2.46813	0.0135821	0.114017	2.45881
ENSG00000230523	1	29656132	29676626	lincRNA	RP3-437I16.1	9	7	1	5	14	11	7.82006	1.28965	0.711977	1.81136	0.070085	NA	2.44468
ENSG00000255052	8	11973291	12008698	antisense	FAM66D	13	11	11	14	22	26	16.7242	1.28905	0.4655	2.76918	0.00561974	0.0634435	2.44368
ENSG00000264678	4	153410479	153410568	miRNA	MIR3140	7	0	3	4	7	6	4.58328	1.28899	0.930107	1.38585	0.165793	NA	2.44357
ENSG00000257497	12	75877904	75883600	antisense	RP11-585P4.5	5	0	2	5	1	5	3.28507	1.28572	1.13642	1.13138	0.257894	NA	2.43804
ENSG00000255048	11	124274130	124274998	pseudogene	OR8X1P	9	4	2	5	12	9	6.87113	1.28521	0.737565	1.7425	0.0814217	NA	2.43717
ENSG00000224005	10	75473354	75473609	pseudogene	AC022400.1	4	4	6	8	9	7	6.88719	1.28211	0.732799	1.7496	0.0801868	NA	2.43194
ENSG00000254477	11	59520488	59522448	antisense	AP000640.10	5	0	4	5	5	5	4.27316	1.28089	0.959291	1.33525	0.181795	NA	2.42989
ENSG00000154143	11	124481386	124490252	protein_coding	PANX3	3	4	4	3	10	7	5.23289	1.2774	0.826608	1.54535	0.122261	NA	2.42402
ENSG00000196593	13	24513696	24520921	pseudogene	ANKRD20A19P	10	4	1	6	14	5	6.81113	1.27718	0.78575	1.62542	0.104072	NA	2.42364
ENSG00000255886	12	64432342	64491398	antisense	RP11-196H14.2	12	3	5	3	20	13	8.99689	1.27594	0.684542	1.86393	0.0623321	NA	2.42156
ENSG00000224729	7	100187025	100201829	antisense	PCOLCE-AS1	5	2	5	5	5	11	5.6893	1.2753	0.804493	1.58522	0.112916	NA	2.42049
ENSG00000205683	14	73086004	73360809	protein_coding	DPF3	17	8	13	15	27	24	17.8817	1.27396	0.458898	2.77614	0.00550081	0.0624998	2.41825
ENSG00000270408	20	10625847	10627014	processed_transcript	JAG1	1	1	5	0	6	8	3.34946	1.27377	1.12964	1.12759	0.259494	NA	2.41793
ENSG00000226321	2	241858202	241932728	protein_coding	AC104809.3	0	3	2	0	5	5	2.40542	1.27292	1.30545	0.975085	0.329518	NA	2.41651
ENSG00000240328	12	19661838	19662179	pseudogene	RP11-841C19.1	6	2	4	4	6	11	5.54704	1.26717	0.808053	1.56818	0.116839	NA	2.4069
ENSG00000163581	3	170714137	170744539	protein_coding	SLC2A2	9	2	3	2	11	12	6.20895	1.26618	0.797977	1.58674	0.112571	NA	2.40524
ENSG00000240733	6	36418692	36418978	misc_RNA	RN7SL502P	2	6	3	8	7	3	5.49077	1.26606	0.863321	1.4665	0.142512	NA	2.40504
ENSG00000244176	11	61779223	61780074	pseudogene	RP11-810P12.1	15	15	8	24	19	19	18.2407	1.2657	0.482921	2.62092	0.00876927	0.085519	2.40443
ENSG00000200591	1	33105552	33105653	misc_RNA	Y_RNA	3	1	5	1	5	11	4.18461	1.26435	0.973469	1.29881	0.194009	NA	2.40219
ENSG00000164683	8	80676245	80680098	protein_coding	HEY1	8	10	10	9	19	22	13.2677	1.26307	0.52648	2.39909	0.0164358	0.13018	2.40007
ENSG00000244384	2	233514559	233514845	misc_RNA	RN7SL359P	6	5	2	8	9	4	6.17499	1.26102	0.793627	1.58894	0.112074	NA	2.39666
ENSG00000033122	1	70034081	70617628	protein_coding	LRRC7	8	3	6	10	6	12	8.07934	1.26085	0.693223	1.81883	0.0689381	NA	2.39637
ENSG00000224511	13	30677315	30683012	lincRNA	LINC00365	13	9	6	20	13	11	13.3828	1.25971	0.571763	2.20321	0.0275801	0.183009	2.39448
ENSG00000199266	20	37078013	37078146	snoRNA	SNORA60	5	4	2	4	6	9	5.08849	1.25941	0.832748	1.51235	0.130444	NA	2.39398
ENSG00000197937	19	53627325	53662328	protein_coding	ZNF347	4	7	11	14	11	12	10.919	1.25885	0.619196	2.03304	0.0420481	0.241135	2.39305
ENSG00000236165	3	37017807	37018331	pseudogene	PRADC1P1	4	2	4	2	9	7	4.6113	1.25778	0.882734	1.42487	0.154195	NA	2.39127
ENSG00000135218	7	79998891	80308593	protein_coding	CD36	60	34	23	71	53	61	54.4534	1.25776	0.339882	3.70057	0.000215112	0.00529304	2.39124
ENSG00000180730	13	26618735	26625169	protein_coding	SHISA2	71	105	89	142	166	138	127.819	1.25725	0.247916	5.07126	3.95191e-07	2.48131e-05	2.39039
ENSG00000224093	1	94057756	94071130	antisense	RP5-1033H22.2	42	19	33	32	53	79	43.6418	1.25707	0.323952	3.88042	0.000104278	0.00294581	2.3901
ENSG00000170689	17	46698518	46703839	protein_coding	HOXB9	7	4	4	5	10	11	6.92027	1.25677	0.71275	1.76327	0.0778545	NA	2.38961
ENSG00000185479	12	52840435	52845910	protein_coding	KRT6B	6	1	2	6	5	3	4.18871	1.25652	0.965434	1.30151	0.193085	NA	2.38918
ENSG00000154330	9	70943224	71145977	protein_coding	PGM5	17	8	4	12	24	12	13.2105	1.25395	0.5652	2.2186	0.026514	0.177996	2.38494
ENSG00000236658	9	133809238	133820907	antisense	RP11-83J21.3	8	9	7	13	18	9	11.5062	1.25387	0.582806	2.15143	0.0314419	0.200158	2.3848
ENSG00000255255	11	75622248	75622672	pseudogene	PPP1R1AP1	10	6	8	13	7	20	11.368	1.25331	0.596749	2.10023	0.0357083	0.217037	2.38388
ENSG00000252130	2	192235664	192235770	snRNA	RNU6-1045P	9	2	4	13	4	5	7.11232	1.25248	0.809017	1.54815	0.121585	NA	2.38251
ENSG00000241612	4	19815372	19815854	pseudogene	RP13-585F24.1	4	2	2	2	6	6	3.63175	1.25185	0.977606	1.28053	0.200358	NA	2.38147
ENSG00000201519	6	15324598	15324703	snRNA	RNU6-645P	7	6	11	12	11	18	11.5455	1.25131	0.577824	2.16555	0.0303455	0.195486	2.38057
ENSG00000204262	2	189896622	190044605	protein_coding	COL5A2	109	105	97	127	158	251	146.343	1.24838	0.203213	6.14321	8.08679e-10	9.12179e-08	2.37574
ENSG00000235613	1	78312795	78314487	pseudogene	NSRP1P1	7	2	6	7	12	6	7.02579	1.24686	0.737461	1.69075	0.0908855	NA	2.37324
ENSG00000205978	14	24867992	24888494	protein_coding	NYNRIN	170	178	133	267	241	275	227.019	1.24597	0.213739	5.82938	5.56327e-09	5.42537e-07	2.37178
ENSG00000263812	18	74240612	74322925	protein_coding	LINC00908	3	3	3	5	4	6	4.30877	1.24545	0.907116	1.37298	0.169759	NA	2.37092
ENSG00000253704	8	95565950	95581973	lincRNA	RP11-267M23.4	8	4	7	8	18	6	8.89306	1.24473	0.667952	1.8635	0.0623917	NA	2.36974
ENSG00000224165	2	25194259	25262563	antisense	DNAJC27-AS1	33	19	28	44	41	46	37.7639	1.24236	0.345295	3.59796	0.000320717	0.0071092	2.36585
ENSG00000142973	1	47223510	47285085	protein_coding	CYP4B1	12	9	7	12	21	14	13.0278	1.24191	0.532249	2.33332	0.0196313	0.147448	2.36511
ENSG00000258592	14	57532978	57579378	lincRNA	RP11-108M12.3	6	2	3	8	4	5	5.20042	1.24142	0.865116	1.43497	0.151295	NA	2.36431
ENSG00000231703	20	52014199	52029448	antisense	RP4-669H2.1	5	2	2	1	8	7	3.97499	1.24086	0.960669	1.29166	0.196473	NA	2.3634
ENSG00000264173	15	93447629	93447705	miRNA	MIR3175	8	6	2	6	7	14	7.27978	1.23891	0.718632	1.72399	0.0847099	NA	2.36021
ENSG00000221432	2	222384284	222384377	miRNA	AC079834.2	4	6	2	6	6	8	5.65756	1.23701	0.802979	1.54053	0.123432	NA	2.3571
ENSG00000248930	5	72316527	72317106	pseudogene	CTC-250P20.1	11	2	4	4	13	12	7.5027	1.23529	0.722193	1.71047	0.0871798	NA	2.35428
ENSG00000175773	11	130184888	130263688	lincRNA	RP11-121M22.1	8	4	2	6	8	9	6.34913	1.23408	0.757025	1.63017	0.103066	NA	2.35231
ENSG00000256762	17	44076616	44077060	protein_coding	STH	3	3	6	4	9	8	5.66467	1.23218	0.797982	1.54412	0.122559	NA	2.34922
ENSG00000258875	14	91709103	91717426	protein_coding	CTD-2547L24.3	13	7	4	9	11	20	10.8247	1.2284	0.594663	2.0657	0.0388569	0.229315	2.34306
ENSG00000269940	14	104160897	104161507	sense_intronic	RP11-73M18.7	5	7	4	4	15	9	7.36643	1.22837	0.708713	1.73324	0.0830529	NA	2.34302
ENSG00000233791	1	203267886	203274437	lincRNA	LINC01136	1	6	4	5	5	9	5.31538	1.22495	0.852957	1.43612	0.150967	NA	2.33748
ENSG00000267370	19	9866828	9867539	pseudogene	CTD-2623N2.3	3	1	5	2	6	8	4.14918	1.22484	0.943744	1.29785	0.19434	NA	2.33729
ENSG00000124257	20	44517264	44519926	protein_coding	NEURL2	4	7	7	7	11	13	8.51066	1.22428	0.653823	1.8725	0.0611377	NA	2.33639
ENSG00000183657	3	171509580	171527714	protein_coding	PP13439	47	28	19	49	46	55	43.0875	1.22384	0.335663	3.64603	0.000266327	0.00622018	2.33567
ENSG00000228340	20	58662895	59102516	lincRNA	RP5-1043L13.1	25	28	22	24	61	44	34.6883	1.22376	0.344864	3.54852	0.000387409	0.00827826	2.33554
ENSG00000252549	20	34235250	34235352	snRNA	RNU6-759P	6	3	3	2	8	11	5.32139	1.22225	0.825603	1.48043	0.138758	NA	2.3331
ENSG00000271788	5	43006835	43007645	lincRNA	CTD-2201E18.5	9	3	9	0	24	15	9.41597	1.2211	0.752363	1.62302	0.104586	0.403441	2.33124
ENSG00000269794	19	58830643	58831855	pseudogene	AC010642.2	6	13	4	18	10	7	11.1011	1.22043	0.665162	1.83479	0.0665374	0.314244	2.33016
ENSG00000225365	7	158330187	158332571	antisense	AC078942.1	10	7	3	5	17	12	8.9201	1.21874	0.651055	1.87194	0.0612149	NA	2.32743
ENSG00000259195	15	86314221	86314394	pseudogene	RP11-158M2.6	5	3	3	5	8	5	5.06896	1.21847	0.834723	1.45974	0.144363	NA	2.327
ENSG00000267898	19	49467232	49468415	lincRNA	CTD-2639E6.9	7	4	5	8	9	9	7.41841	1.21545	0.693838	1.75177	0.0798129	NA	2.32212
ENSG00000265337	17	30856026	30857067	sense_intronic	RP11-466A19.5	4	2	2	1	7	6	3.52261	1.21532	1.00551	1.20865	0.226796	NA	2.32192
ENSG00000270842	4	83696614	83697254	pseudogene	RP11-57B24.2	8	3	2	8	4	8	5.91907	1.21509	0.814437	1.49193	0.135716	NA	2.32155
ENSG00000242083	4	57222301	57223098	pseudogene	RPL7AP31	4	2	4	6	3	7	4.70744	1.21242	0.887987	1.36536	0.17214	NA	2.31726
ENSG00000219682	6	25140212	25141649	pseudogene	RP3-425P12.4	6	4	10	6	7	22	9.26852	1.21238	0.669592	1.81063	0.0701978	0.324048	2.3172
ENSG00000244731	6	31949801	31970458	protein_coding	C4A	6	10	2	5	10	16	8.17843	1.21197	0.694176	1.74592	0.0808254	NA	2.31654
ENSG00000225738	10	83988741	83992676	processed_transcript	NRG3-AS1	9	2	0	0	11	8	4.54271	1.21154	1.04994	1.15391	0.248537	NA	2.31585
ENSG00000228450	X	130626253	130626860	pseudogene	RP1-154J13.3	10	2	3	1	17	8	6.4247	1.21137	0.834028	1.45243	0.146382	NA	2.31557
ENSG00000163520	3	13573824	13679922	protein_coding	FBLN2	108	121	102	148	208	191	154.008	1.21016	0.195566	6.18799	6.09373e-10	7.02656e-08	2.31363
ENSG00000271075	14	53338176	53338935	pseudogene	RP11-589M4.4	2	2	7	4	9	6	5.22819	1.20924	0.856445	1.41193	0.157972	NA	2.31215
ENSG00000213757	5	78579955	78580741	pseudogene	CTC-451P13.1	11	2	6	10	6	14	8.61792	1.2085	0.69203	1.74631	0.0807572	NA	2.31097
ENSG00000224008	20	54036874	54043735	lincRNA	RP5-1010E17.2	13	17	16	19	35	23	21.4944	1.20847	0.428526	2.82006	0.00480154	0.0565755	2.31092
ENSG00000197635	2	162848751	162931052	protein_coding	DPP4	33	24	25	47	50	32	38.141	1.20785	0.359369	3.36102	0.000776548	0.0141383	2.30993
ENSG00000222051	10	103382616	103382722	snRNA	RNU6-1165P	4	2	3	6	2	6	4.22194	1.20635	0.94614	1.27502	0.202301	NA	2.30753
ENSG00000261024	1	185290289	185304171	lincRNA	GS1-279B7.1	4	2	3	6	2	6	4.22194	1.20635	0.94614	1.27502	0.202301	NA	2.30753
ENSG00000254646	11	124386207	124387138	pseudogene	OR8B10P	10	1	4	6	9	9	6.6288	1.20438	0.76743	1.56937	0.116561	NA	2.30439
ENSG00000257058	11	62313471	62315171	antisense	RP11-864I4.4	10	6	6	12	8	15	10.1433	1.20395	0.612383	1.96601	0.0492971	0.265915	2.3037
ENSG00000268927	16	70695570	70699739	protein_coding	FLJ00418	18	13	13	10	24	42	19.7361	1.2018	0.455	2.64132	0.00825832	0.0823766	2.30027
ENSG00000266859	11	71616153	71616240	miRNA	AP000719.1	7	7	4	6	16	8	8.17468	1.20158	0.671982	1.78812	0.0737567	NA	2.29992
ENSG00000143119	1	111415775	111442550	protein_coding	CD53	5	4	5	4	6	14	6.35767	1.20109	0.75627	1.58817	0.112247	NA	2.29913
ENSG00000240808	11	17159523	17159812	pseudogene	CTD-3236F5.1	12	0	2	7	5	9	6.01481	1.201	0.883314	1.35965	0.173941	NA	2.29899
ENSG00000184985	4	7194265	7744554	protein_coding	SORCS2	249	216	206	250	421	448	307.168	1.20031	0.142743	8.40893	4.13754e-17	1.43128e-14	2.29789
ENSG00000266621	2	242184617	242184714	miRNA	AC104841.1	5	2	3	5	3	8	4.55664	1.19889	0.895051	1.33947	0.180419	NA	2.29563
ENSG00000075651	3	171318195	171528740	protein_coding	PLD1	208	129	143	256	227	263	218.571	1.19681	0.21649	5.52823	3.23476e-08	2.72046e-06	2.29232
ENSG00000272226	1	59278480	59279014	lincRNA	RP11-63G10.3	5	3	0	5	1	6	3.57828	1.19643	1.08583	1.10186	0.270522	NA	2.29172
ENSG00000253771	13	25498815	25542625	pseudogene	TPTE2P1	7	3	3	5	10	6	5.81206	1.19551	0.785916	1.52117	0.128216	NA	2.29027
ENSG00000174844	3	57327727	57530071	protein_coding	DNAH12	2	2	5	4	6	5	4.24865	1.1943	0.922446	1.29471	0.195421	NA	2.28833
ENSG00000235092	2	8806766	8821993	antisense	AC011747.7	21	19	28	18	53	46	31.0971	1.19427	0.37101	3.21897	0.00128652	0.0210224	2.28829
ENSG00000254976	11	124194767	124195685	pseudogene	OR8B7P	6	6	8	4	12	19	9.06116	1.19404	0.645494	1.84981	0.0643403	NA	2.28793
ENSG00000267731	17	66186025	66188943	lincRNA	RP11-147L13.8	3	5	1	3	6	6	4.07577	1.19152	0.938562	1.26952	0.204257	NA	2.28393
ENSG00000263691	14	35270737	35270791	miRNA	AL355885.1	5	3	2	2	5	10	4.37497	1.19129	0.905704	1.31532	0.188404	NA	2.28356
ENSG00000199436	14	21860309	21860412	snoRNA	SNORD9	10	3	5	7	11	11	8.01805	1.19016	0.674302	1.76503	0.0775583	NA	2.28179
ENSG00000188279	10	49199649	49207818	protein_coding	FAM25C	4	2	5	2	11	6	4.94367	1.19004	0.866443	1.37348	0.169605	NA	2.28159
ENSG00000230105	X	56644824	56650891	lincRNA	RP11-431N15.2	4	2	2	3	5	5	3.57923	1.18895	0.97885	1.21464	0.224502	NA	2.27987
ENSG00000230988	14	103128577	103129045	pseudogene	RP11-661D19.1	18	16	14	21	28	29	21.9806	1.1889	0.409325	2.90454	0.0036779	0.0464078	2.27979
ENSG00000134184	1	110230436	110251661	protein_coding	GSTM1	7	9	3	5	15	12	8.51069	1.18889	0.662269	1.79518	0.0726247	NA	2.27978
ENSG00000237892	2	207985608	207986768	sense_intronic	KLF7-IT1	10	8	7	7	16	19	11.201	1.18781	0.564323	2.10483	0.0353057	0.215612	2.27806
ENSG00000237870	7	115915660	115926788	processed_transcript	AC073130.1	9	2	3	6	8	8	6.16906	1.18636	0.776262	1.5283	0.126438	NA	2.27578
ENSG00000127362	7	141463897	141464997	protein_coding	TAS2R3	17	4	6	10	16	17	11.8206	1.18459	0.578861	2.04641	0.0407161	0.236278	2.27298
ENSG00000168539	11	62676151	62689279	protein_coding	CHRM1	11	8	9	10	21	15	12.6712	1.18343	0.533532	2.21811	0.0265471	0.178068	2.27117
ENSG00000206925	19	40848236	40848348	misc_RNA	Y_RNA	5	0	3	5	1	6	3.60035	1.1807	1.08543	1.08777	0.276696	NA	2.26687
ENSG00000071282	3	8543393	8609805	protein_coding	LMCD1	81	104	76	131	142	141	120.208	1.1779	0.234879	5.01492	5.30568e-07	3.26424e-05	2.26247
ENSG00000260577	16	68679283	68680071	antisense	RP11-615I2.2	17	5	19	13	26	29	18.4441	1.17522	0.480942	2.44358	0.0145423	0.119613	2.25827
ENSG00000255774	11	69291901	69294708	lincRNA	AP000439.3	52	65	46	67	99	99	74.4124	1.17413	0.248128	4.73193	2.22393e-06	0.000115506	2.25656
ENSG00000272109	5	96140056	96141808	antisense	CTD-2260A17.3	3	6	5	6	8	9	6.5	1.17407	0.743249	1.57965	0.114187	NA	2.25648
ENSG00000227962	1	235500121	235500402	pseudogene	RP11-382D8.3	6	4	2	5	8	6	5.34377	1.17339	0.814268	1.44103	0.149576	NA	2.2554
ENSG00000252800	14	63945990	63946131	snoRNA	SCARNA20	8	2	4	1	12	11	5.97125	1.17296	0.820498	1.42958	0.152839	NA	2.25474
ENSG00000258999	14	81573377	81636758	antisense	RP11-114N19.3	8	6	2	10	5	9	7.24844	1.17187	0.742183	1.57895	0.114348	NA	2.25303
ENSG00000231401	3	8406393	8408078	lincRNA	AC023481.1	11	3	5	8	4	18	8.35809	1.17178	0.712195	1.64531	0.0999066	NA	2.25289
ENSG00000223749	X	133677367	133680741	lincRNA	MIR503HG	6	5	8	5	14	13	8.56468	1.17066	0.648921	1.80401	0.07123	NA	2.25115
ENSG00000273164	22	19010569	19011063	sense_intronic	DGCR10	4	2	9	8	7	9	7.03842	1.16989	0.751118	1.55753	0.119345	NA	2.24994
ENSG00000227308	2	220550103	220602659	lincRNA	AC009502.4	15	7	6	14	18	11	12.5062	1.16968	0.562117	2.08085	0.0374479	0.224106	2.24962
ENSG00000164796	8	113235157	114449328	protein_coding	CSMD3	21	15	7	13	26	31	18.8686	1.16967	0.456011	2.565	0.0103177	0.0957797	2.2496
ENSG00000249917	8	116962736	117337297	lincRNA	LINC00536	7	7	0	3	13	7	6.04984	1.16871	0.840243	1.39092	0.16425	NA	2.24811
ENSG00000270915	2	203369735	203370066	pseudogene	RP11-27M5.1	5	4	4	5	9	7	5.86238	1.16776	0.768774	1.519	0.128763	NA	2.24663
ENSG00000161940	17	6926339	6933609	protein_coding	BCL6B	6	4	6	11	7	6	7.46416	1.16535	0.72503	1.60731	0.107985	NA	2.24288
ENSG00000145632	5	57749809	57756087	protein_coding	PLK2	2599	2445	2126	3421	3836	3890	3234.88	1.16462	0.150552	7.73572	1.0282e-14	2.44817e-12	2.24175
ENSG00000226345	3	196150193	196150393	pseudogene	AC083822.2	4	5	6	9	13	1	7.02365	1.1644	0.810374	1.43687	0.150754	NA	2.24141
ENSG00000077080	7	100240720	100254084	protein_coding	ACTL6B	7	1	4	2	8	10	5.14132	1.16424	0.859786	1.3541	0.175705	NA	2.24114
ENSG00000228386	20	32602775	32605555	lincRNA	RP5-1125A11.4	13	16	11	20	20	23	18.3062	1.16092	0.458165	2.53385	0.0112817	0.101292	2.236
ENSG00000122861	10	75668935	75677255	protein_coding	PLAU	60	59	51	93	96	71	77.4928	1.15983	0.28157	4.11915	3.80267e-05	0.00127456	2.23431
ENSG00000160179	21	43619799	43717354	protein_coding	ABCG1	149	137	101	139	250	236	173.045	1.15979	0.177776	6.5239	6.85044e-11	9.51484e-09	2.23425
ENSG00000242861	1	226028584	226034223	antisense	RP11-285F7.2	16	7	10	11	22	20	14.539	1.15807	0.503024	2.30221	0.0213234	0.155383	2.23158
ENSG00000205436	14	103566481	103576896	protein_coding	EXOC3L4	122	86	57	80	180	169	116.344	1.15713	0.224964	5.14363	2.69486e-07	1.78367e-05	2.23014
ENSG00000069812	1	6472478	6484730	protein_coding	HES2	35	24	16	45	32	34	33.7002	1.15645	0.390158	2.96405	0.00303621	0.0401051	2.22908
ENSG00000238151	20	29637799	29638060	pseudogene	MLLT10P1	10	4	3	3	10	15	7.21611	1.15636	0.727114	1.59034	0.111758	NA	2.22894
ENSG00000272656	3	139067866	139068213	antisense	RP11-219D15.3	7	0	4	7	3	6	4.89411	1.15534	0.935438	1.23508	0.2168	NA	2.22737
ENSG00000232270	7	65112777	65180636	pseudogene	INTS4L2	0	3	5	2	5	7	3.74831	1.15424	1.03095	1.11959	0.26289	NA	2.22567
ENSG00000258881	2	71166448	71222466	protein_coding	AC007040.11	31	27	32	37	54	53	40.6963	1.15412	0.310846	3.71285	0.000204941	0.00509131	2.22549
ENSG00000236643	9	127532402	127535206	antisense	RP11-175D17.3	4	3	5	6	2	11	5.48377	1.15397	0.845841	1.36429	0.172477	NA	2.22525
ENSG00000226913	3	49586739	49591799	lincRNA	BSN-AS2	11	4	4	6	16	8	8.2179	1.1537	0.680926	1.69431	0.0902067	NA	2.22484
ENSG00000200558	16	68776383	68776491	rRNA	RNA5SP429	3	4	4	4	5	9	4.98451	1.15341	0.839228	1.37437	0.169325	NA	2.2244
ENSG00000101460	20	33134658	33148149	protein_coding	MAP1LC3A	13	5	13	9	14	28	13.7187	1.15289	0.543801	2.12005	0.0340019	0.210321	2.22358
ENSG00000100784	14	91336799	91526980	protein_coding	RPS6KA5	124	76	89	103	188	171	128.149	1.15158	0.199132	5.78302	7.33709e-09	7.11736e-07	2.22158
ENSG00000233471	22	19245043	19246329	pseudogene	KRT18P62	7	2	5	6	4	12	6.20111	1.15128	0.784306	1.4679	0.142131	NA	2.22111
ENSG00000268538	22	30814212	30814469	protein_coding	KIAA1658	6	9	4	6	12	13	8.47418	1.15046	0.652093	1.76425	0.0776893	NA	2.21984
ENSG00000064195	17	48067369	48072588	protein_coding	DLX3	69	79	68	59	160	140	96.6646	1.15038	0.238476	4.82389	1.40785e-06	7.94201e-05	2.21973
ENSG00000266825	1	180797031	180797128	miRNA	AL590085.1	4	3	5	8	6	4	5.59167	1.15029	0.825054	1.3942	0.163258	NA	2.21958
ENSG00000236992	20	19804087	19804587	pseudogene	RPL12L3	8	8	5	2	16	18	9.0943	1.1502	0.662749	1.7355	0.082653	NA	2.21944
ENSG00000225976	10	29986832	29987157	pseudogene	RP11-192N10.2	4	2	6	8	6	4	5.59902	1.14886	0.836646	1.37318	0.169697	NA	2.21739
ENSG00000212534	2	203141154	203141241	snoRNA	SNORD70	13	7	5	12	17	9	11.0593	1.14862	0.594173	1.93314	0.0532195	0.277668	2.21701
ENSG00000224945	9	91703519	91724849	sense_intronic	RP11-82L18.2	8	7	8	6	14	18	10.1859	1.14819	0.592361	1.93833	0.0525825	0.275555	2.21636
ENSG00000073282	3	189349205	189615068	protein_coding	TP63	40	53	35	49	65	92	57.5741	1.14685	0.281482	4.07434	4.6145e-05	0.0014921	2.2143
ENSG00000225761	10	75764895	75787673	sense_intronic	RP11-417O11.5	10	3	4	10	3	12	7.50246	1.14525	0.752742	1.52144	0.12815	NA	2.21184
ENSG00000237225	X	130696712	130697808	pseudogene	OR13K1P	1	4	3	1	5	8	3.59015	1.14505	1.01981	1.1228	0.261521	NA	2.21153
ENSG00000223519	1	246935139	246993361	pseudogene	KIF28P	46	17	39	56	57	39	45.6716	1.14427	0.366901	3.11876	0.00181616	0.0274053	2.21035
ENSG00000145949	6	2663863	2751200	protein_coding	MYLK4	6	4	5	10	9	3	6.88661	1.14412	0.767629	1.49046	0.136104	NA	2.21011
ENSG00000233895	20	19738352	19790319	lincRNA	RP1-122P22.2	51	42	22	38	77	68	50.3834	1.14389	0.298554	3.83143	0.000127399	0.00347062	2.20976
ENSG00000244558	20	43323533	43374662	antisense	RP11-445H22.4	14	12	18	21	25	23	20.0474	1.14374	0.440897	2.59411	0.00948364	0.0903706	2.20952
ENSG00000160180	21	43731777	43735761	protein_coding	TFF3	243	243	237	268	301	601	324.494	1.14362	0.19994	5.71984	1.06623e-08	9.77411e-07	2.20935
ENSG00000258455	14	55792552	55806219	antisense	RP11-665C16.5	14	10	10	13	16	25	15.0825	1.14337	0.490886	2.3292	0.0198485	0.148774	2.20896
ENSG00000224376	2	232253687	232259702	processed_transcript	AC017104.6	5	3	2	3	5	8	4.33099	1.14334	0.895152	1.27725	0.201512	NA	2.20891
ENSG00000240395	8	42199285	42200152	pseudogene	RPL5P23	7	4	3	5	9	8	6.11143	1.14181	0.755636	1.51106	0.130773	NA	2.20658
ENSG00000251330	5	147809722	147810370	antisense	CTD-2283N19.1	6	3	3	4	7	8	5.22489	1.14085	0.813255	1.40282	0.16067	NA	2.20511
ENSG00000248979	5	118468346	118468577	pseudogene	LAMTOR3P2	2	3	6	2	5	12	4.95126	1.14076	0.883176	1.29165	0.196477	NA	2.20497
ENSG00000269489	1	151770530	151771078	lincRNA	RP11-98D18.17	10	3	2	8	6	8	6.50049	1.14051	0.775736	1.47023	0.141499	NA	2.20459
ENSG00000262905	17	455806	456657	antisense	RP5-1029F21.2	3	8	9	7	12	14	9.17553	1.14044	0.645912	1.76563	0.0774576	NA	2.20449
ENSG00000078081	3	182840001	182881627	protein_coding	LAMP3	20	9	22	27	21	30	23.073	1.14037	0.441848	2.58091	0.00985413	0.0925541	2.20437
ENSG00000232133	2	202002239	202004750	pseudogene	IMPDH1P10	2	5	3	0	5	13	4.38589	1.13904	0.985651	1.15562	0.247835	NA	2.20235
ENSG00000197125	11	124310022	124311054	protein_coding	OR8B8	16	5	3	3	19	17	9.94062	1.13883	0.668106	1.70456	0.0882764	0.36859	2.20202
ENSG00000224934	10	101190948	101197874	lincRNA	RP11-441O15.3	20	6	12	12	28	20	16.4826	1.13841	0.493166	2.30838	0.0209783	0.1538	2.20139
ENSG00000236008	2	8699963	8723922	lincRNA	AC011747.4	3	11	9	4	12	24	10.3929	1.13755	0.654458	1.73815	0.0821842	0.354366	2.20007
ENSG00000238072	7	129049954	129050211	pseudogene	RP11-305M3.2	8	5	0	9	2	7	5.68161	1.1364	0.913281	1.24431	0.213385	NA	2.19833
ENSG00000258966	14	71511092	71511357	pseudogene	RP5-1163L11.3	9	5	4	7	10	11	7.86624	1.13633	0.669555	1.69714	0.0896703	NA	2.19821
ENSG00000223443	8	11994677	11996586	protein_coding	USP17L2	11	6	4	9	15	8	9.17828	1.13472	0.640952	1.77036	0.0766664	NA	2.19576
ENSG00000231981	13	99601973	99602701	pseudogene	RPL7L1P12	2	1	6	5	5	4	4.20348	1.13463	0.959072	1.18305	0.236788	NA	2.19563
ENSG00000272812	8	183119	183692	sense_intronic	RP5-855D21.3	11	4	7	9	14	11	9.6614	1.13422	0.615517	1.8427	0.0653723	0.310743	2.19499
ENSG00000116039	2	71163012	71192536	protein_coding	ATP6V1B1	98	79	56	103	118	137	102.973	1.13302	0.226055	5.01215	5.38262e-07	3.26771e-05	2.19318
ENSG00000026103	10	90750414	90775542	protein_coding	FAS	68	43	39	85	69	65	66.4726	1.13162	0.30701	3.68595	0.000227849	0.00551234	2.19105
ENSG00000241568	9	35049268	35049558	misc_RNA	RN7SL338P	14	5	5	9	10	18	10.3127	1.13135	0.60899	1.85774	0.063206	0.304952	2.19063
ENSG00000254879	11	48035958	48037407	antisense	AC103828.1	12	6	17	12	27	17	15.6314	1.12964	0.512597	2.20376	0.0275411	0.182882	2.18804
ENSG00000173706	3	124684554	124774802	protein_coding	HEG1	210	198	176	201	391	338	258.649	1.12908	0.158829	7.10878	1.17077e-12	2.04427e-10	2.18719
ENSG00000227542	2	192093891	192110898	lincRNA	AC092614.2	21	15	13	23	21	31	21.7328	1.12888	0.422329	2.67299	0.00751795	0.0769593	2.18689
ENSG00000215973	2	176032361	176032437	miRNA	MIR933	6	2	1	0	7	8	3.65397	1.12796	1.05398	1.07019	0.284534	NA	2.1855
ENSG00000232903	10	134757471	134778793	lincRNA	LINC01166	9	3	6	7	5	16	7.83822	1.12565	0.705349	1.59588	0.110516	NA	2.182
ENSG00000257496	12	46778016	46780774	lincRNA	RP11-474P2.4	8	10	7	8	17	15	11.0554	1.12564	0.567558	1.98331	0.0473328	0.259044	2.18199
ENSG00000258490	14	67435755	67436533	antisense	RP11-862P13.1	7	3	3	5	7	8	5.62475	1.12533	0.789049	1.42619	0.153815	NA	2.18152
ENSG00000225511	9	94903580	94922396	processed_transcript	LINC00475	49	38	24	62	65	34	49.0299	1.12516	0.359569	3.1292	0.00175284	0.0266252	2.18126
ENSG00000133048	1	203148059	203155877	protein_coding	CHI3L1	8	1	0	1	8	5	3.55966	1.12343	1.10389	1.01771	0.308818	NA	2.17865
ENSG00000214814	8	124864227	125132302	protein_coding	FER1L6	6	3	7	4	10	12	6.99666	1.12324	0.717037	1.56649	0.117233	NA	2.17835
ENSG00000068078	4	1795034	1810599	protein_coding	FGFR3	498	704	529	573	1090	1145	774.952	1.12314	0.167589	6.70175	2.05939e-11	3.09483e-09	2.17821
ENSG00000227535	6	105279004	105293695	sense_overlapping	RP11-809N15.2	2	6	4	8	2	8	5.60164	1.1226	0.861954	1.30239	0.192784	NA	2.17739
ENSG00000260046	14	45838418	45840042	lincRNA	RP11-454K7.3	5	1	4	5	6	4	4.42796	1.12235	0.910462	1.23273	0.217677	NA	2.17701
ENSG00000164128	4	164245113	164265984	protein_coding	NPY1R	732	632	622	845	1095	1113	878.567	1.12188	0.134097	8.3662	5.9508e-17	2.02041e-14	2.17631
ENSG00000266942	17	35743821	35744861	sense_intronic	RP11-378E13.3	7	3	1	3	8	6	4.60568	1.12054	0.890948	1.25769	0.208503	NA	2.17428
ENSG00000236409	3	47053032	47054636	pseudogene	NRADDP	14	9	7	9	26	12	12.9584	1.12035	0.548759	2.04161	0.0411901	0.237688	2.174
ENSG00000224430	X	73380897	73382363	pseudogene	MKRN5P	44	24	44	44	78	52	49.5464	1.12028	0.312008	3.59054	0.000329993	0.00728927	2.17389
ENSG00000256885	11	95556681	95557336	pseudogene	AP001877.1	18	5	4	5	10	28	11.1404	1.12008	0.648962	1.72596	0.084354	0.359662	2.1736
ENSG00000232653	15	32885657	32896179	protein_coding	GOLGA8N	11	1	4	6	10	8	6.75784	1.11908	0.766323	1.46032	0.144202	NA	2.17208
ENSG00000214102	7	141408153	141431071	protein_coding	WEE2	7	4	1	5	7	6	5.14044	1.11905	0.844647	1.32488	0.185212	NA	2.17205
ENSG00000179833	2	64858755	64978139	protein_coding	SERTAD2	10	13	14	8	30	23	16.3166	1.11895	0.493298	2.26831	0.0233103	0.16431	2.17189
ENSG00000228798	21	18003146	18013002	lincRNA	AP000473.5	7	6	2	6	6	11	6.50405	1.11614	0.749461	1.48925	0.136421	NA	2.16766
ENSG00000235361	17	1085187	1088380	antisense	AC016292.1	7	0	5	3	6	10	5.08761	1.11591	0.890183	1.25357	0.209997	NA	2.16732
ENSG00000263813	2	134884696	134884763	miRNA	MIR3679	10	1	5	4	11	10	6.72579	1.11556	0.761949	1.46408	0.143172	NA	2.16678
ENSG00000254923	8	11985616	11986807	pseudogene	RP11-1236K1.8	5	7	7	10	9	10	8.64379	1.11521	0.653162	1.7074	0.0877476	NA	2.16626
ENSG00000162909	1	223889295	223963720	protein_coding	CAPN2	438	462	397	650	577	707	575.43	1.11494	0.191044	5.83606	5.34503e-09	5.26859e-07	2.16586
ENSG00000229109	9	85834246	85849157	antisense	RP11-439K3.1	2	4	2	2	5	6	3.51306	1.11336	0.993592	1.12054	0.262484	NA	2.16349
ENSG00000197146	6	167357853	167360151	pseudogene	AL133458.1	36	24	20	30	51	42	34.7722	1.11226	0.335645	3.31379	0.00092041	0.0162414	2.16183
ENSG00000265465	X	17444004	17444077	miRNA	MIR4768	5	4	2	4	5	8	4.75661	1.1113	0.855238	1.29941	0.193804	NA	2.16041
ENSG00000117226	1	89472349	89488577	protein_coding	GBP3	21	12	13	22	21	26	20.2063	1.11084	0.437292	2.54027	0.0110767	0.100386	2.15971
ENSG00000091136	7	107564244	107643700	protein_coding	LAMB1	83	32	46	44	95	114	68.6402	1.11072	0.284741	3.90081	9.58712e-05	0.00274641	2.15954
ENSG00000104490	8	102698771	103137135	protein_coding	NCALD	22	10	17	22	29	23	21.5255	1.11039	0.429836	2.5833	0.00978611	0.0922389	2.15904
ENSG00000140859	16	57792129	57896957	protein_coding	KIFC3	124	122	76	124	191	181	140.873	1.11006	0.200186	5.54514	2.93721e-08	2.4931e-06	2.15855
ENSG00000253528	8	95986801	95987081	pseudogene	RP11-347C18.4	13	6	2	9	11	11	8.91619	1.10966	0.663176	1.67325	0.0942773	NA	2.15795
ENSG00000196341	11	124179708	124180733	protein_coding	OR8D1	16	16	7	10	22	30	16.7318	1.10797	0.482155	2.29796	0.0215643	0.156416	2.15542
ENSG00000260236	3	47420579	47422489	antisense	RP11-708J19.1	31	22	17	22	46	41	30.1687	1.10685	0.355919	3.10983	0.00187193	0.028085	2.15375
ENSG00000255794	12	97825431	97958813	processed_transcript	RMST	7	5	8	5	17	10	8.71081	1.10622	0.6497	1.70266	0.0886312	NA	2.15281
ENSG00000217041	6	111021765	111022103	pseudogene	RP11-346C16.1	13	4	3	5	7	19	8.27235	1.10562	0.705861	1.56634	0.117269	NA	2.15191
ENSG00000253180	8	100015635	100016070	pseudogene	RP11-410L14.1	9	2	6	6	11	9	7.30221	1.10539	0.710383	1.55604	0.119698	NA	2.15156
ENSG00000183734	11	2289725	2292182	protein_coding	ASCL2	397	537	455	450	842	937	616.788	1.10409	0.167244	6.60166	4.06586e-11	6.01157e-09	2.14963
ENSG00000230490	13	33929343	34250905	lincRNA	RP11-141M1.3	182	65	75	84	192	224	135.32	1.10309	0.263835	4.18099	2.90247e-05	0.00101781	2.14814
ENSG00000269937	16	2611472	2615097	antisense	RP11-20I23.8	17	17	5	6	34	23	16.4847	1.10295	0.531895	2.07362	0.038115	0.226515	2.14793
ENSG00000207525	16	74497786	74497886	misc_RNA	Y_RNA	3	5	5	6	8	6	5.86873	1.10233	0.781164	1.41114	0.158204	NA	2.14701
ENSG00000156042	10	75013517	75118617	protein_coding	TTC18	8	4	2	8	5	7	6.07387	1.1022	0.791526	1.3925	0.163772	NA	2.14681
ENSG00000260865	16	58631493	58631849	pseudogene	CTA-331F8.1	10	10	7	9	19	14	11.7545	1.1019	0.551167	1.99922	0.045585	0.253413	2.14638
ENSG00000229630	10	43474465	43476955	lincRNA	RP11-124O11.2	16	3	3	6	18	9	9.02262	1.10188	0.694369	1.58687	0.112541	NA	2.14634
ENSG00000234380	21	36118054	36157183	antisense	AP000330.8	4	9	7	9	10	12	9.03	1.10159	0.642371	1.71488	0.086367	NA	2.14591
ENSG00000244137	1	230846444	230931238	antisense	RP11-99J16__A.2	31	12	17	15	38	41	25.3889	1.10063	0.404205	2.72295	0.0064701	0.0694773	2.14448
ENSG00000242510	3	67564364	67564744	pseudogene	NDUFB4P1	3	3	6	4	9	6	5.34133	1.09974	0.819324	1.34226	0.179513	NA	2.14316
ENSG00000092068	14	23594504	23652883	protein_coding	SLC7A8	9	16	10	17	21	15	15.7094	1.09919	0.504859	2.17722	0.0294641	0.191899	2.14234
ENSG00000254197	8	142288327	142302961	lincRNA	RP11-10J21.5	6	9	3	9	5	13	7.96714	1.09897	0.703895	1.56127	0.118461	NA	2.14202
ENSG00000228561	3	177401415	177409038	lincRNA	RP11-114M1.1	10	2	1	2	11	7	5.21387	1.09887	0.888805	1.23635	0.21633	NA	2.14187
ENSG00000266895	17	35402760	35410075	antisense	CTC-268N12.2	13	3	4	7	8	15	8.36196	1.09842	0.683834	1.60626	0.108217	NA	2.14119
ENSG00000184702	22	19701987	19712295	protein_coding	2018-09-05	242	266	251	229	450	533	333.361	1.09783	0.166372	6.59866	4.14898e-11	6.08539e-09	2.14032
ENSG00000260156	16	70780960	70781829	antisense	RP11-394B2.6	9	8	5	7	16	11	9.47991	1.09594	0.613102	1.78753	0.0738522	0.335097	2.13752
ENSG00000170379	7	143318043	143427502	protein_coding	FAM115C	31	33	31	41	46	58	41.9843	1.09592	0.311815	3.51464	0.000440344	0.00916376	2.13749
ENSG00000239969	7	102004609	102021080	pseudogene	RP11-163E9.2	6	2	4	5	7	6	5.18827	1.09522	0.824073	1.32903	0.183839	NA	2.13645
ENSG00000187955	8	121072019	121384275	protein_coding	COL14A1	4	5	7	6	10	9	7.12189	1.09505	0.706446	1.55008	0.121121	NA	2.13621
ENSG00000138294	10	51549498	51562517	protein_coding	MSMB	17	12	8	12	18	27	15.8137	1.09472	0.483313	2.26503	0.023511	0.16509	2.13571
ENSG00000214078	20	34213953	34252878	protein_coding	CPNE1	585	438	466	538	884	863	646.421	1.09373	0.123388	8.86421	7.70516e-19	3.00567e-16	2.13426
ENSG00000199121	2	219267369	219267445	miRNA	MIR26B	8	5	0	3	6	11	5.33299	1.09277	0.875017	1.24886	0.211718	NA	2.13283
ENSG00000215841	11	72926043	72926958	antisense	RP11-800A3.2	3	3	9	7	12	4	6.82755	1.09266	0.779408	1.40191	0.160941	NA	2.13267
ENSG00000164404	5	132196873	132202576	protein_coding	GDF9	10	6	5	5	10	18	8.85957	1.09236	0.641803	1.70202	0.0887512	NA	2.13223
ENSG00000136457	17	48541857	48546327	protein_coding	CHAD	19	17	8	13	30	25	18.7846	1.09179	0.451796	2.41656	0.0156678	0.126265	2.13139
ENSG00000241708	17	8450235	8450526	misc_RNA	RN7SL129P	4	6	4	7	7	7	6.25269	1.09089	0.756074	1.44283	0.149068	NA	2.13005
ENSG00000248909	5	77940088	77940668	pseudogene	HMGB1P21	13	6	6	11	12	14	10.7446	1.09083	0.583678	1.86889	0.0616383	0.301675	2.12996
ENSG00000238718	14	36256065	36256168	snoRNA	snoU13	5	0	4	0	7	8	3.7018	1.09073	1.08627	1.0041	0.31533	NA	2.12982
ENSG00000252874	11	47841755	47841844	misc_RNA	Y_RNA	11	5	4	10	8	11	8.60488	1.09067	0.660323	1.65172	0.0985918	NA	2.12973
ENSG00000230997	14	90358132	90358788	pseudogene	RAB42P1	9	6	3	7	9	11	7.68867	1.0902	0.681282	1.60022	0.10955	NA	2.12903
ENSG00000104967	19	46436992	46476804	protein_coding	NOVA2	10	8	3	7	11	14	8.92711	1.09004	0.638086	1.7083	0.0875814	NA	2.1288
ENSG00000136574	8	11534468	11617511	protein_coding	GATA4	24	18	21	19	43	36	27.1976	1.08867	0.371766	2.92837	0.00340746	0.0439328	2.12678
ENSG00000206822	14	64088478	64088589	misc_RNA	Y_RNA	6	2	4	2	10	7	5.0225	1.08853	0.848279	1.28322	0.199416	NA	2.12657
ENSG00000163606	3	112640056	112693969	protein_coding	CD200R1	17	9	6	12	9	27	13.5358	1.08654	0.557184	1.95006	0.0511694	0.271374	2.12364
ENSG00000263740	3	15780022	15780315	misc_RNA	RN7SL4P	931	1176	574	960	830	2358	1163.03	1.08649	0.476544	2.27993	0.022612	0.160935	2.12356
ENSG00000229278	10	101411746	101413662	antisense	RP11-483F11.7	9	0	4	5	7	7	5.41891	1.08628	0.866581	1.25353	0.210014	NA	2.12326
ENSG00000232334	10	125763820	125764344	pseudogene	RP11-47G11.2	11	7	8	18	8	10	11.5851	1.08585	0.612484	1.77287	0.076251	0.340124	2.12263
ENSG00000267414	18	42256892	42259682	lincRNA	RP11-456K23.1	3	10	1	4	13	5	6.11625	1.08569	0.840904	1.2911	0.196671	NA	2.12239
ENSG00000206075	18	61143994	61172318	protein_coding	SERPINB5	20	9	14	27	17	16	18.8999	1.08534	0.497983	2.17948	0.0292962	0.191009	2.12188
ENSG00000272576	4	52784938	52785547	lincRNA	RP11-365H22.2	5	0	7	3	7	9	5.16238	1.08417	0.88727	1.22191	0.221741	NA	2.12015
ENSG00000102683	13	23755091	23899304	protein_coding	SGCG	13	4	10	4	24	15	11.3153	1.08213	0.609722	1.77479	0.0759323	0.339133	2.11716
ENSG00000230937	1	209602165	209606183	lincRNA	MIR205HG	22	15	29	33	26	39	29.2491	1.08204	0.396666	2.72784	0.00637512	0.0688348	2.11703
ENSG00000227730	9	5091093	5091604	pseudogene	MTND6P5	4	4	6	2	7	14	6.00228	1.0818	0.790557	1.36841	0.171184	NA	2.11668
ENSG00000231672	2	218148742	218621316	protein_coding	DIRC3	8	4	4	6	8	10	6.81802	1.08179	0.71543	1.51209	0.130511	NA	2.11667
ENSG00000129244	17	7549945	7561086	protein_coding	ATP1B2	8	2	5	4	10	9	6.29917	1.08071	0.756669	1.42825	0.153219	NA	2.11508
ENSG00000239272	14	78149545	78150332	pseudogene	RPL21P10	11	6	15	17	15	15	14.2346	1.08009	0.536978	2.01142	0.0442807	0.248194	2.11417
ENSG00000163221	1	153346184	153348125	protein_coding	S100A12	6	3	5	6	4	11	6.06519	1.07968	0.776968	1.38961	0.164648	NA	2.11357
ENSG00000137642	11	121322912	121504402	protein_coding	SORL1	148	131	120	171	202	222	173.471	1.07946	0.185038	5.8337	5.421e-09	5.3149e-07	2.11324
ENSG00000238160	5	131755108	131762406	antisense	AC116366.5	9	6	3	8	15	3	7.69597	1.07846	0.73762	1.46207	0.143721	NA	2.11177
ENSG00000183504	4	1961768	1962113	pseudogene	AL132868.1	7	5	12	6	20	12	10.4386	1.07665	0.613089	1.75611	0.0790699	0.346976	2.10914
ENSG00000234026	10	96988000	96990901	antisense	RP11-310E22.4	10	7	11	9	22	12	12.1175	1.07599	0.556218	1.93448	0.0530546	0.276966	2.10817
ENSG00000252915	21	40716463	40716554	misc_RNA	Y_RNA	4	5	7	5	11	9	7.01275	1.07593	0.711855	1.51144	0.130677	NA	2.10807
ENSG00000240718	7	6087354	6087651	misc_RNA	RN7SL851P	8	4	6	4	14	10	7.58782	1.07431	0.687169	1.56338	0.117962	NA	2.10571
ENSG00000071575	2	12857015	12882860	protein_coding	TRIB2	329	334	313	515	508	356	424.468	1.0736	0.390053	2.75243	0.00591543	0.0655005	2.10467
ENSG00000116729	1	68564142	68698803	protein_coding	WLS	30	23	17	24	34	48	29.8423	1.07308	0.358336	2.99462	0.00274789	0.0371835	2.10392
ENSG00000272720	22	38486134	38487566	lincRNA	CTA-228A9.3	5	6	7	1	14	15	7.64272	1.07296	0.729343	1.47113	0.141257	NA	2.10374
ENSG00000227885	6	53605547	53611820	lincRNA	RP11-79N23.1	5	4	3	2	7	10	5.01527	1.07257	0.836385	1.28239	0.199707	NA	2.10318
ENSG00000273375	3	197516571	197517240	lincRNA	RP11-803P9.1	4	4	2	6	7	1	4.40357	1.072	0.95124	1.12695	0.259762	NA	2.10235
ENSG00000180739	19	10623623	10628607	protein_coding	S1PR5	13	30	12	20	21	44	24.0727	1.07186	0.450113	2.38131	0.0172514	0.134215	2.10214
ENSG00000230795	6	29894236	29897009	pseudogene	HLA-K	6	5	6	6	7	13	7.3453	1.07156	0.692646	1.54705	0.121851	NA	2.1017
ENSG00000250220	4	74124926	74183670	antisense	RP11-692D12.1	11	5	11	9	20	12	11.6051	1.07128	0.57045	1.87795	0.0603876	0.299028	2.10129
ENSG00000213250	12	94817520	94818745	pseudogene	RBMS2P1	2	4	4	5	4	6	4.48814	1.0712	0.893555	1.19881	0.230602	NA	2.10118
ENSG00000163009	2	10281509	10351851	protein_coding	C2orf48	15	9	4	8	21	13	11.6493	1.06972	0.577601	1.852	0.064026	0.307533	2.09902
ENSG00000259595	15	44694883	44719342	antisense	RP11-516C1.1	6	0	4	3	6	6	4.16682	1.06969	0.958408	1.11611	0.264375	NA	2.09898
ENSG00000260647	17	18171394	18172142	antisense	RP1-178F10.1	12	6	7	12	16	8	10.7679	1.06966	0.598785	1.78639	0.0740359	0.335405	2.09894
ENSG00000262837	17	47911601	47913816	lincRNA	RP11-304F15.7	13	15	17	21	22	24	19.8631	1.06829	0.441237	2.42112	0.0154727	0.125133	2.09694
ENSG00000272829	22	21335650	21336044	lincRNA	XXbac-B135H6.18	5	5	5	5	7	11	6.4685	1.068	0.731661	1.4597	0.144373	NA	2.09653
ENSG00000232907	20	35136563	35201794	antisense	RP5-977B1.7	18	14	16	21	26	24	20.8465	1.06571	0.422424	2.52284	0.0116412	0.103305	2.0932
ENSG00000165309	10	23216953	23326518	protein_coding	ARMC3	4	3	7	6	10	5	6.1827	1.06564	0.774961	1.37509	0.169104	NA	2.0931
ENSG00000153237	2	159027593	159313265	protein_coding	CCDC148	31	19	14	23	36	36	27.038	1.06551	0.376992	2.82635	0.00470811	0.0558334	2.09291
ENSG00000173262	12	7965108	8043744	protein_coding	SLC2A14	2	10	0	5	9	4	5.27897	1.06516	0.939632	1.13359	0.256967	NA	2.0924
ENSG00000168062	11	64755415	64764517	protein_coding	BATF2	2	6	5	12	1	4	6.0558	1.06454	0.915519	1.16278	0.24492	NA	2.09151
ENSG00000250101	5	177366623	177410055	antisense	RP11-1252I4.2	3	3	1	1	5	5	2.89265	1.06434	1.09455	0.972394	0.330854	NA	2.09121
ENSG00000115738	2	8818975	8824583	protein_coding	ID2	333	236	245	286	499	435	347.437	1.06393	0.147085	7.23345	4.70877e-13	8.86604e-11	2.09062
ENSG00000077935	22	45739944	45809500	protein_coding	SMC1B	13	8	8	4	17	25	12.0182	1.06384	0.572694	1.85761	0.0632244	0.304961	2.09049
ENSG00000251054	5	96559075	96563661	lincRNA	CTD-2215E18.3	9	3	1	6	9	3	5.36996	1.06287	0.870987	1.2203	0.22235	NA	2.08908
ENSG00000228865	10	48357926	48358600	antisense	RP11-463P17.3	5	4	0	6	1	5	3.84223	1.06133	1.06117	1.00015	0.317238	NA	2.08685
ENSG00000132000	19	14042000	14064204	protein_coding	PODNL1	105	81	82	89	152	164	114.345	1.06037	0.197708	5.36332	8.17039e-08	6.04016e-06	2.08547
ENSG00000262959	16	2972663	2973203	pseudogene	LA16c-321D4.1	10	2	5	3	14	9	6.94166	1.05929	0.747342	1.41741	0.156363	NA	2.08391
ENSG00000207136	12	51027056	51027159	snRNA	RNU6-769P	5	5	3	6	5	8	5.61519	1.05778	0.791809	1.33591	0.18158	NA	2.08173
ENSG00000262881	17	43985036	43988145	antisense	RP11-669E14.4	7	12	7	3	22	17	11.005	1.05721	0.613434	1.72343	0.0848103	0.360685	2.08091
ENSG00000268144	19	51900009	51906780	pseudogene	NIFKP6	5	1	1	0	6	5	2.73199	1.05715	1.19145	0.887283	0.374927	NA	2.08082
ENSG00000224671	1	203113092	203122028	antisense	RP11-335O13.8	3	3	3	2	6	6	3.81112	1.05624	0.94356	1.11942	0.262962	NA	2.0795
ENSG00000136114	13	52951305	52980629	protein_coding	THSD1	8	3	2	4	10	5	5.33791	1.05585	0.829557	1.27278	0.203095	NA	2.07894
ENSG00000173432	11	18287721	18291524	protein_coding	SAA1	5	6	3	10	4	5	6.22366	1.05583	0.80399	1.31323	0.189104	NA	2.07891
ENSG00000118777	4	89011416	89152474	protein_coding	ABCG2	184	134	136	172	270	228	193.53	1.05458	0.175081	6.02339	1.70796e-09	1.85289e-07	2.07712
ENSG00000258551	15	91951938	92148441	lincRNA	RP11-661P17.1	3	1	8	3	6	10	5.21271	1.05247	0.870859	1.20855	0.226837	NA	2.07408
ENSG00000105141	19	15160195	15169104	protein_coding	CASP14	10	10	0	16	5	2	8.3117	1.05234	1.54845	0.67961	0.496751	NA	2.07389
ENSG00000266850	18	20303454	20487684	antisense	RP11-370A5.1	1	4	4	3	5	6	3.97914	1.0522	0.950358	1.10716	0.268226	NA	2.07368
ENSG00000224565	20	46020673	46041071	lincRNA	RP1-148H17.1	33	7	18	17	34	35	23.9601	1.05189	0.436666	2.40891	0.0160003	0.128044	2.07324
ENSG00000186160	1	47533160	47583991	protein_coding	CYP4Z1	4	4	2	3	7	5	4.21217	1.04952	0.902273	1.1632	0.24475	NA	2.06984
ENSG00000264914	17	55989694	55999942	antisense	RP11-343K8.3	32	27	36	19	78	52	40.3263	1.04912	0.351506	2.98466	0.00283898	0.0381394	2.06927
ENSG00000101000	20	33759876	33765165	protein_coding	PROCR	27	28	22	31	28	55	33.0461	1.04846	0.359167	2.91913	0.00351009	0.04494	2.06832
ENSG00000147257	X	132669773	133119922	protein_coding	GPC3	3	2	11	3	8	15	6.96858	1.0478	0.787727	1.33016	0.183465	NA	2.06738
ENSG00000164938	8	95938200	95961639	protein_coding	TP53INP1	950	504	706	1149	865	897	909.873	1.04652	0.430039	2.43356	0.0149512	0.122155	2.06555
ENSG00000132010	19	12203658	12251222	protein_coding	ZNF20	9	3	4	6	12	5	6.66478	1.04645	0.749733	1.39576	0.162788	NA	2.06543
ENSG00000260582	15	36918875	36919976	pseudogene	TPST2P1	8	11	3	7	11	15	9.28656	1.04636	0.634965	1.6479	0.0993733	0.394353	2.06531
ENSG00000172640	12	48596081	48597170	protein_coding	OR10AD1	6	2	5	2	17	1	5.39761	1.04497	0.934193	1.11858	0.26332	NA	2.06332
ENSG00000221748	20	19321940	19322016	miRNA	AL049647.1	23	16	23	18	35	41	26.2591	1.04402	0.379211	2.75313	0.00590288	0.0654892	2.06196
ENSG00000162641	1	109358520	109506106	protein_coding	AKNAD1	11	3	14	10	9	23	11.9587	1.04398	0.603778	1.72908	0.0837942	0.35823	2.06191
ENSG00000227781	10	48952491	48980269	pseudogene	GLUD1P2	5	4	1	5	5	4	4.23567	1.04396	0.925042	1.12856	0.259084	NA	2.06189
ENSG00000226883	1	60220419	60254854	antisense	RP4-782L23.2	5	0	2	0	5	6	2.7308	1.04389	1.22671	0.850972	0.394785	NA	2.06178
ENSG00000230010	20	18303196	18339944	lincRNA	RP4-568F9.6	3	0	4	1	5	5	2.91472	1.04366	1.1386	0.916614	0.359345	NA	2.06144
ENSG00000213228	17	58511039	58513357	pseudogene	RPL12P38	2	9	5	7	7	10	7.08908	1.04291	0.740913	1.40761	0.159247	NA	2.06039
ENSG00000121075	17	59529765	59562471	protein_coding	TBX4	76	40	39	57	85	83	64.8093	1.0424	0.265398	3.92767	8.57718e-05	0.0025201	2.05965
ENSG00000131379	3	14716606	14814541	protein_coding	C3orf20	9	7	5	10	9	11	8.98023	1.04219	0.632743	1.6471	0.099537	NA	2.05935
ENSG00000272382	5	43033818	43034737	lincRNA	CTD-2035E11.4	27	12	29	21	48	33	28.8352	1.04173	0.391829	2.65863	0.00784587	0.079561	2.05869
ENSG00000198739	10	68685764	68859588	protein_coding	LRRTM3	19	7	7	6	19	25	13.3405	1.04154	0.550613	1.89161	0.0585431	0.292956	2.05843
ENSG00000202417	5	132281034	132281146	misc_RNA	Y_RNA	10	10	10	13	11	20	12.9411	1.04153	0.535166	1.94618	0.051633	0.272807	2.05841
ENSG00000229999	22	40768668	40784294	antisense	RP5-1042K10.10	8	8	12	8	13	22	11.9818	1.04101	0.557817	1.86622	0.0620102	0.302118	2.05767
ENSG00000270606	17	8463789	8464280	pseudogene	RP11-713H12.2	12	9	7	8	14	20	11.6888	1.04063	0.55072	1.88959	0.0588133	0.293623	2.05713
ENSG00000235834	X	17546558	17605281	sense_intronic	RP1-60N8.1	24	6	12	14	24	23	17.3274	1.04055	0.484397	2.14814	0.0317023	0.201187	2.05702
ENSG00000050030	X	73952684	74145282	protein_coding	KIAA2022	15	19	22	18	33	34	24.1081	1.0403	0.399168	2.60617	0.00915619	0.0880743	2.05665
ENSG00000188263	22	50432942	50451088	protein_coding	IL17REL	21	20	22	23	26	45	26.961	1.04017	0.381651	2.72544	0.00642151	0.069132	2.05647
ENSG00000267127	18	77794346	77854968	protein_coding	RP11-795F19.5	7	7	2	4	11	9	6.61933	1.03987	0.739673	1.40586	0.159767	NA	2.05605
ENSG00000267743	18	55857066	55862928	antisense	RP11-718I15.1	7	5	2	3	11	7	5.72412	1.03912	0.794162	1.30845	0.190722	NA	2.05497
ENSG00000203424	12	50707798	50707894	pseudogene	AC140061.5	6	6	1	7	5	6	5.53074	1.03873	0.831887	1.24864	0.211795	NA	2.05442
ENSG00000212445	16	68223190	68223324	snoRNA	SNORA48	4	3	0	0	6	5	2.75039	1.03776	1.2115	0.856595	0.391669	NA	2.05304
ENSG00000232131	6	126119002	126140004	antisense	NCOA7-AS1	7	3	5	10	7	3	6.52042	1.0376	0.791473	1.31097	0.189867	NA	2.05281
ENSG00000215182	11	1151580	1222364	protein_coding	MUC5AC	1814	1238	805	1135	1885	2699	1597.58	1.03748	0.17947	5.78082	7.43391e-09	7.17333e-07	2.05264
ENSG00000079156	2	179059208	179264160	protein_coding	OSBPL6	17	23	21	20	34	38	26.1561	1.03704	0.381733	2.71667	0.00659426	0.0703428	2.05201
ENSG00000202071	3	65989514	65989615	misc_RNA	Y_RNA	8	4	10	7	13	13	9.35514	1.03691	0.622745	1.66506	0.0959009	0.386598	2.05182
ENSG00000239322	2	71168947	71175740	antisense	AC007040.7	15	5	7	12	14	12	11.2894	1.03667	0.58103	1.78419	0.0743935	0.335695	2.05148
ENSG00000171246	17	78440948	78451643	protein_coding	NPTX1	30	21	29	27	43	49	33.9248	1.03622	0.335077	3.09248	0.00198493	0.0292538	2.05085
ENSG00000230922	22	45396446	45399500	sense_intronic	RP4-753M9.1	11	7	12	12	15	17	12.8465	1.03616	0.530993	1.95136	0.0510145	0.270857	2.05076
ENSG00000233496	6	158422139	158423415	sense_intronic	SYNJ2-IT1	7	10	4	10	11	9	9.04148	1.03396	0.643329	1.6072	0.10801	NA	2.04764
ENSG00000073712	14	53323986	53419153	protein_coding	FERMT2	391	328	294	349	561	584	427.651	1.03391	0.130415	7.92789	2.22897e-15	6.09941e-13	2.04757
ENSG00000091622	17	6354584	6459814	protein_coding	PITPNM3	96	86	70	79	152	144	106.121	1.0336	0.206637	5.00201	5.67346e-07	3.42162e-05	2.04713
ENSG00000110195	11	71900602	71907345	protein_coding	FOLR1	9	8	10	10	12	18	11.5369	1.03322	0.556014	1.85826	0.0631316	0.304809	2.04659
ENSG00000232129	5	137887850	137888050	pseudogene	AC011385.2	5	3	4	3	9	6	4.99574	1.03129	0.830671	1.24151	0.214416	NA	2.04385
ENSG00000236581	13	33845516	33855471	processed_transcript	STARD13-AS	203	84	103	106	218	252	160.028	1.03092	0.228705	4.50764	6.5554e-06	0.000293138	2.04333
ENSG00000262884	17	2865542	2869189	antisense	CTD-3060P21.1	6	8	7	8	12	11	9.02414	1.03046	0.624375	1.65038	0.0988651	NA	2.04267
ENSG00000261141	16	81088906	81090031	antisense	RP11-303E16.5	4	3	8	4	9	10	6.41572	1.03025	0.753085	1.36804	0.1713	NA	2.04238
ENSG00000227401	20	34176246	34176529	pseudogene	RPL37P1	11	1	2	6	6	7	5.60808	1.02985	0.852317	1.20829	0.226936	NA	2.04181
ENSG00000251876	20	47355867	47355985	miRNA	AL035106.1	22	10	13	16	28	21	18.7413	1.02846	0.449323	2.28892	0.0220841	0.158807	2.03985
ENSG00000260209	11	125742926	125744423	lincRNA	RP11-680F20.10	38	35	31	36	61	56	43.9534	1.02768	0.295256	3.48062	0.000500249	0.0101052	2.03874
ENSG00000241462	17	56975137	56977053	pseudogene	RP11-579O24.1	9	2	1	1	8	9	4.6267	1.02749	0.936705	1.09692	0.272677	NA	2.03847
ENSG00000239254	7	138857262	138859012	pseudogene	RP11-365F18.3	8	1	6	0	11	13	6.00597	1.0268	0.878718	1.16852	0.242598	NA	2.0375
ENSG00000264469	17	25641669	25642952	lincRNA	RP11-173M1.8	33	28	34	28	66	48	40.1108	1.02669	0.319875	3.20966	0.0013289	0.0215125	2.03735
ENSG00000204176	10	46955444	46971400	protein_coding	SYT15	154	86	106	131	191	175	144.817	1.02641	0.200892	5.10927	3.23403e-07	2.07317e-05	2.03695
ENSG00000258458	14	23171820	23235771	processed_transcript	CTD-2555K7.2	30	18	15	25	31	34	26.3091	1.02572	0.382191	2.68378	0.00727948	0.075472	2.03597
ENSG00000255081	11	75625245	75626257	sense_intronic	RP11-263C24.1	12	11	14	12	22	21	15.6975	1.02446	0.477713	2.14451	0.0319918	0.202324	2.0342
ENSG00000233716	2	63459588	63460712	pseudogene	AC074367.1	10	2	4	5	7	11	6.4786	1.02337	0.756575	1.35263	0.176174	NA	2.03266
ENSG00000215374	8	7159133	7212876	lincRNA	FAM66B	13	9	10	11	11	25	13.4059	1.02274	0.529433	1.93176	0.053389	0.278236	2.03177
ENSG00000258325	12	2906043	2922068	antisense	RP4-816N1.6	4	5	2	4	6	6	4.62924	1.02161	0.863643	1.18291	0.236845	NA	2.03019
ENSG00000222881	17	38547484	38547590	misc_RNA	Y_RNA	5	4	2	1	7	9	4.42062	1.02094	0.904207	1.1291	0.258857	NA	2.02924
ENSG00000116774	1	114522063	114524876	protein_coding	OLFML3	22	21	10	23	23	29	22.2871	1.01897	0.423659	2.40517	0.0161648	0.128799	2.02647
ENSG00000226009	10	103578835	103588536	antisense	KCNIP2-AS1	1	2	6	5	3	5	4.05047	1.01777	0.981867	1.03656	0.299939	NA	2.02478
ENSG00000232754	22	41565194	41579148	antisense	RP1-85F18.6	4	4	5	5	6	8	5.54652	1.01669	0.788219	1.28985	0.197101	NA	2.02327
ENSG00000228156	20	31169765	31181702	antisense	RP11-410N8.1	12	1	6	6	12	9	7.68766	1.0163	0.72291	1.40584	0.15977	NA	2.02272
ENSG00000140297	15	59887074	59932438	protein_coding	GCNT3	4	4	9	4	14	8	7.24333	1.01594	0.724798	1.40169	0.161009	NA	2.02222
ENSG00000222460	20	34231065	34231384	misc_RNA	RN7SKP271	9	6	8	4	15	16	9.44828	1.01454	0.618987	1.63903	0.101207	0.398096	2.02026
ENSG00000256827	12	124490418	124490772	pseudogene	RP11-214K3.5	10	11	8	3	28	14	11.9102	1.01178	0.601814	1.68121	0.0927212	0.379887	2.0164
ENSG00000242236	20	25635232	25635517	misc_RNA	RN7SL594P	11	5	2	7	8	10	7.29791	1.01144	0.716418	1.4118	0.158008	NA	2.01593
ENSG00000153982	17	57297828	57353328	protein_coding	GDPD1	52	22	28	45	41	55	42.2264	1.01012	0.33735	2.99428	0.00275096	0.0371948	2.01408
ENSG00000232852	20	62921540	62924351	pseudogene	CICP4	6	3	4	1	10	9	5.21274	1.00887	0.840419	1.20044	0.229969	NA	2.01234
ENSG00000130812	19	10203014	10213472	protein_coding	ANGPTL6	9	6	9	8	13	14	10.0556	1.00881	0.589224	1.7121	0.0868792	0.365918	2.01225
ENSG00000173227	11	66774249	66818334	protein_coding	SYT12	489	502	567	523	950	821	659.982	1.00789	0.153022	6.58654	4.502e-11	6.55076e-09	2.01096
ENSG00000272444	14	102418753	102419400	lincRNA	RP11-1017G21.6	4	6	5	5	11	6	6.36677	1.00753	0.747044	1.34869	0.177435	NA	2.01047
ENSG00000101850	X	9693386	9754337	protein_coding	GPR143	80	83	72	92	126	119	99.226	1.00752	0.219275	4.59478	4.33201e-06	0.000205759	2.01045
ENSG00000165029	9	107543283	107690518	protein_coding	ABCA1	973	597	463	825	1051	906	831.521	1.0068	0.183987	5.47214	4.44642e-08	3.51382e-06	2.00945
ENSG00000254459	11	77540700	77583308	antisense	RP11-91P24.7	6	5	0	5	4	6	4.50194	1.00669	0.933805	1.07805	0.281011	NA	2.0093
ENSG00000198099	4	100044808	100078949	protein_coding	ADH4	13	0	9	7	18	6	8.93838	1.00589	0.749398	1.34226	0.179511	NA	2.00818
ENSG00000120471	11	128804626	128813040	protein_coding	TP53AIP1	4	4	1	5	6	1	3.80039	1.00555	1.01688	0.988858	0.322733	NA	2.00771
ENSG00000268056	19	17263398	17278861	antisense	CTD-3032J10.2	7	7	0	2	7	12	5.55753	1.00551	0.873393	1.15127	0.249621	NA	2.00766
ENSG00000229742	1	224485348	224486302	pseudogene	RP11-365O16.5	6	4	7	5	11	9	7.10748	1.00466	0.700603	1.434	0.151573	NA	2.00648
ENSG00000179082	9	132083295	132087184	processed_transcript	C9orf106	288	250	228	279	411	408	320.152	1.00423	0.144862	6.93231	4.1403e-12	6.77753e-10	2.00587
ENSG00000258216	12	90276442	90383066	lincRNA	RP11-654D12.2	6	6	3	2	5	16	6.05786	1.00329	0.801797	1.2513	0.210825	NA	2.00456
ENSG00000257534	12	54555849	54558236	lincRNA	RP11-834C11.10	6	4	4	5	8	7	5.81266	1.00226	0.765777	1.30881	0.190598	NA	2.00313
ENSG00000107201	9	32455300	32526322	protein_coding	DDX58	179	119	138	225	167	190	182.171	1.00212	0.247561	4.04799	5.16595e-05	0.00164147	2.00295
ENSG00000147234	X	106765680	106848481	protein_coding	FRMPD3	20	7	8	15	16	17	14.3248	1.00155	0.523397	1.91355	0.0556775	0.284581	2.00215
ENSG00000185168	17	79277571	79283048	lincRNA	LINC00482	33	21	28	21	47	53	33.7841	1.00134	0.340346	2.94212	0.00325976	0.042537	2.00186
ENSG00000206824	17	48463506	48463607	misc_RNA	Y_RNA	4	2	4	2	5	8	4.0921	1.00075	0.919851	1.08795	0.276618	NA	2.00104
ENSG00000271204	7	130614968	130616965	lincRNA	RP11-138A9.1	44	12	22	28	38	43	31.6784	1.00064	0.383114	2.61185	0.00900533	0.087126	2.00088
ENSG00000222004	7	26677490	26686889	protein_coding	C7orf71	5	3	3	3	6	7	4.49315	1.00015	0.866842	1.15378	0.248589	NA	2.00021
ENSG00000115919	2	143635067	143799890	protein_coding	KYNU	1410	908	1057	1616	1436	1453	1395.85	0.999913	0.328672	3.04228	0.00234795	0.0330879	1.99988
ENSG00000252579	16	89599924	89599962	snRNA	RNU7-117P	6	4	10	10	10	8	8.63323	0.999504	0.667048	1.4984	0.13403	NA	1.99931
ENSG00000160683	11	118754475	118768508	protein_coding	CXCR5	10	6	1	5	9	10	6.78155	0.998656	0.749112	1.33312	0.182493	NA	1.99814
ENSG00000257150	12	96043031	96067775	pseudogene	PGAM1P5	40	25	15	33	46	31	32.841	0.998049	0.372012	2.68284	0.00729997	0.0755956	1.9973
ENSG00000228661	11	3875548	3876739	antisense	AC090587.5	4	4	5	4	9	6	5.45447	0.997194	0.795537	1.25349	0.210029	NA	1.99611
ENSG00000120057	10	99526508	99531709	protein_coding	SFRP5	15	12	0	4	13	23	10.6112	0.996819	0.706048	1.41183	0.158	0.498391	1.9956
ENSG00000068615	2	86441116	86565206	protein_coding	REEP1	31	40	36	31	63	64	44.8462	0.996534	0.303331	3.2853	0.00101872	0.0176035	1.9952
ENSG00000232453	1	59348540	59362375	lincRNA	RP4-794H19.1	5	0	4	5	1	6	3.75396	0.996464	1.0626	0.93776	0.348368	NA	1.9951
ENSG00000251661	11	318640	325631	antisense	RP11-326C3.11	5	4	8	8	7	9	7.29782	0.995741	0.707793	1.40683	0.159479	NA	1.9941
ENSG00000107014	9	5299868	5304969	protein_coding	RLN2	44	29	35	54	29	64	45.2882	0.995552	0.354204	2.81067	0.00494383	0.0577875	1.99384
ENSG00000168621	5	37812779	37839788	protein_coding	GDNF	20	13	8	19	14	23	16.9494	0.994759	0.4878	2.03928	0.0414226	0.238332	1.99275
ENSG00000116675	1	65713902	65881552	protein_coding	DNAJC6	121	90	119	83	183	225	136.735	0.994556	0.212611	4.67783	2.89928e-06	0.000146838	1.99247
ENSG00000043591	10	115803806	115806667	protein_coding	ADRB1	22	14	25	22	21	45	25.5344	0.994299	0.411027	2.41906	0.0155605	0.125788	1.99211
ENSG00000231133	20	61726845	61733671	lincRNA	HAR1B	7	5	6	11	5	8	7.71382	0.994043	0.708771	1.40249	0.160769	NA	1.99176
ENSG00000267009	17	66409764	66521090	processed_transcript	RP11-120M18.2	38	21	19	30	31	48	31.9865	0.993349	0.359575	2.76256	0.00573492	0.0643477	1.9908
ENSG00000048052	7	18126572	19042039	protein_coding	HDAC9	8	5	4	3	15	7	6.8327	0.993152	0.735896	1.34958	0.177151	NA	1.99053
ENSG00000180878	11	6226796	6232362	protein_coding	C11orf42	25	12	14	18	22	32	20.8647	0.992686	0.426822	2.32576	0.0200313	0.149435	1.98989
ENSG00000235975	X	137888536	137889253	pseudogene	RP1-106C24.1	3	6	2	6	6	3	4.72871	0.992464	0.892928	1.11147	0.266365	NA	1.98958
ENSG00000074527	12	96051583	96184930	protein_coding	NTN4	868	574	423	862	806	784	758.271	0.991457	0.354399	2.79757	0.00514887	0.0595579	1.98819
ENSG00000272283	21	47955709	47956003	misc_RNA	Metazoa_SRP	16	7	14	9	27	18	15.1224	0.990539	0.506232	1.95669	0.050384	0.26946	1.98693
ENSG00000205363	15	74032141	74045088	protein_coding	C15orf59	18	45	20	26	55	41	35.0764	0.99046	0.385822	2.56714	0.010254	0.0953816	1.98682
ENSG00000260860	16	68684959	68685851	pseudogene	RP11-615I2.3	40	21	22	26	45	47	33.7922	0.989678	0.339214	2.91756	0.00352779	0.0451351	1.98574
ENSG00000265258	11	2194293	2194368	miRNA	MIR4686	1	3	4	0	6	7	3.32669	0.988917	1.08735	0.90947	0.363102	NA	1.98469
ENSG00000175730	20	31276723	31278816	pseudogene	BAK1P1	15	10	10	14	16	19	14.5123	0.988567	0.496257	1.99205	0.046366	0.255507	1.98421
ENSG00000259079	14	71797059	71797455	pseudogene	RP1-261D10.1	41	24	17	23	45	49	33.0687	0.987556	0.350313	2.81907	0.00481629	0.0566764	1.98282
ENSG00000207820	X	73506939	73507044	miRNA	MIR545	3	5	4	5	8	4	5.11242	0.987354	0.835234	1.18213	0.237155	NA	1.98255
ENSG00000259316	15	64472547	64665980	protein_coding	CTD-2116N17.1	6	5	12	14	9	8	10.0339	0.986921	0.653036	1.51128	0.130717	0.453894	1.98195
ENSG00000266370	12	112475403	112475519	miRNA	MIR3657	5	4	5	5	7	8	5.83723	0.986876	0.763982	1.29175	0.196442	NA	1.98189
ENSG00000244122	2	234590584	234681945	protein_coding	UGT1A7	46	23	34	56	47	32	42.9472	0.986691	0.37248	2.64898	0.00807357	0.0811073	1.98163
ENSG00000255559	8	146228197	146231432	antisense	ZNF252P-AS1	18	17	19	20	28	29	22.6156	0.986583	0.401774	2.45557	0.0140663	0.11669	1.98149
ENSG00000260288	15	76030161	76055662	processed_transcript	RP11-24M17.4	3	4	4	1	7	9	4.48685	0.986078	0.895425	1.10124	0.270792	NA	1.98079
ENSG00000049449	11	31833939	32127301	protein_coding	RCN1	12	17	23	23	17	34	22.2811	0.98552	0.449603	2.19198	0.0283813	0.187039	1.98003
ENSG00000012124	19	35810164	35838258	protein_coding	CD22	46	50	31	37	64	83	52.2663	0.985165	0.285278	3.45335	0.000553675	0.0109741	1.97954
ENSG00000224682	9	138339292	138342000	pseudogene	SOCS5P2	12	4	3	4	14	9	7.4473	0.984937	0.715717	1.37616	0.168774	NA	1.97923
ENSG00000239024	17	2558973	2559076	snoRNA	snoU13	7	6	5	5	11	10	7.37494	0.984745	0.680677	1.44671	0.147977	NA	1.97896
ENSG00000257698	12	58325311	58329958	lincRNA	RP11-620J15.3	3	3	6	8	2	6	5.26726	0.984656	0.877068	1.12267	0.261578	NA	1.97884
ENSG00000247624	4	14911585	15003669	lincRNA	CPEB2-AS1	11	6	12	16	12	11	12.3371	0.984617	0.572928	1.71857	0.0856924	0.363092	1.97879
ENSG00000267419	19	19887411	19945736	processed_transcript	CTC-559E9.6	36	27	21	25	52	43	34.2996	0.984431	0.334734	2.94094	0.00327221	0.0426691	1.97853
ENSG00000152583	4	88394487	88452213	protein_coding	SPARCL1	13	7	7	12	9	16	11.1365	0.984231	0.578684	1.70081	0.088979	0.370086	1.97826
ENSG00000070985	11	2425745	2444275	protein_coding	TRPM5	18	21	22	23	32	32	25.6654	0.983284	0.38387	2.5615	0.0104221	0.0964555	1.97696
ENSG00000105877	7	21582833	21941457	protein_coding	DNAH11	17	9	13	11	24	21	15.9149	0.983085	0.476644	2.06252	0.0391586	0.230402	1.97669
ENSG00000226430	8	11989926	11991953	pseudogene	USP17L7	12	10	8	11	22	9	12.4101	0.983069	0.556583	1.76626	0.0773528	0.342963	1.97667
ENSG00000229781	2	143611664	143613567	pseudogene	AC013444.1	13	2	4	11	3	10	7.67372	0.983065	0.77494	1.26857	0.204594	NA	1.97666
ENSG00000005249	7	106685094	106802256	protein_coding	PRKAR2B	42	33	33	36	54	64	44.5519	0.982946	0.292167	3.36433	0.000767299	0.0140256	1.9765
ENSG00000266144	1	162126897	162126972	miRNA	MIR4654	15	9	11	18	17	12	14.6757	0.982199	0.519915	1.88915	0.0588712	0.293779	1.97547
ENSG00000226186	2	71183029	71183364	pseudogene	TCEB1P21	7	7	2	4	10	9	6.44911	0.98165	0.745441	1.31687	0.187882	NA	1.97472
ENSG00000208018	20	49202323	49202416	miRNA	MIR645	11	12	6	13	11	16	12.093	0.981442	0.556253	1.76438	0.0776682	0.343871	1.97444
ENSG00000230806	1	121102017	121140666	lincRNA	RP11-343N15.1	5	3	5	6	4	8	5.45969	0.980962	0.807959	1.21412	0.224701	NA	1.97378
ENSG00000044524	3	89156674	89531284	protein_coding	EPHA3	22	10	12	19	19	22	18.0555	0.980371	0.46221	2.12105	0.0339176	0.210225	1.97297
ENSG00000205634	22	48016792	48027318	lincRNA	LINC00898	14	15	12	18	18	21	17.2116	0.980316	0.463983	2.11283	0.0346155	0.212824	1.9729
ENSG00000167244	11	2150342	2170833	protein_coding	IGF2	56	60	51	47	89	107	68.9351	0.980304	0.250079	3.91998	8.85555e-05	0.00257302	1.97288
ENSG00000175906	17	41476327	41478505	protein_coding	ARL4D	8	12	7	6	12	22	11.0698	0.976796	0.583765	1.67327	0.0942742	0.383583	1.96809
ENSG00000199803	20	15002199	15002305	snRNA	RNU6-1159P	5	4	7	8	6	8	6.81232	0.975605	0.731185	1.33428	0.182112	NA	1.96647
ENSG00000207821	19	19545872	19545967	miRNA	MIR640	13	12	15	17	13	26	16.791	0.975325	0.482471	2.02152	0.043226	0.245402	1.96608
ENSG00000141314	17	30593195	30651680	protein_coding	RHBDL3	7	1	3	4	5	6	4.3891	0.974786	0.906965	1.07478	0.282474	NA	1.96535
ENSG00000231829	10	96901682	96928182	lincRNA	RP11-310E22.5	11	7	4	9	10	11	8.95846	0.973477	0.633491	1.53669	0.12437	NA	1.96357
ENSG00000259163	14	91108982	91115238	antisense	RP11-1078H9.5	6	7	6	4	11	13	7.75995	0.973428	0.671026	1.45066	0.146876	NA	1.9635
ENSG00000205424	21	47247875	47256333	antisense	AL592528.1	25	12	22	18	30	36	24.102	0.973256	0.399271	2.43758	0.0147859	0.121182	1.96327
ENSG00000267426	17	73894726	73926210	protein_coding	RP11-552F3.12	2	2	6	5	3	6	4.33264	0.973077	0.931607	1.04451	0.296247	NA	1.96302
ENSG00000135338	6	80194708	80247175	protein_coding	LCA5	54	13	20	24	41	56	34.2173	0.972972	0.394336	2.46737	0.0136111	0.114156	1.96288
ENSG00000119681	14	74964873	75079306	protein_coding	LTBP2	105	72	85	105	138	118	108.139	0.972577	0.221208	4.39667	1.09926e-05	0.000453915	1.96234
ENSG00000235872	12	68052771	68064699	antisense	RP11-335O4.3	2	3	4	3	5	5	3.79171	0.971808	0.95072	1.02218	0.306695	NA	1.9613
ENSG00000259502	14	68077703	68080581	pseudogene	RP11-643G16.3	3	3	5	3	8	5	4.57647	0.971561	0.87229	1.11381	0.265363	NA	1.96096
ENSG00000196876	12	51984050	52206648	protein_coding	SCN8A	211	152	160	139	298	317	213.038	0.971143	0.171428	5.66502	1.4701e-08	1.32772e-06	1.96039
ENSG00000133958	14	93799565	94174222	protein_coding	UNC79	8	6	8	5	15	12	8.96047	0.970434	0.626655	1.54859	0.12148	NA	1.95943
ENSG00000057468	1	76262567	76378923	protein_coding	MSH4	11	7	4	9	7	14	8.93282	0.970272	0.644347	1.50582	0.132113	NA	1.95921
ENSG00000230155	20	34064028	34078808	antisense	RP3-477O4.14	5	0	7	4	7	6	4.95673	0.970119	0.898155	1.08012	0.280087	NA	1.959
ENSG00000261123	16	2144831	2147027	sense_intronic	RP11-304L19.3	5	4	8	4	10	11	7.01436	0.970009	0.712202	1.36199	0.173202	NA	1.95885
ENSG00000166448	7	98444111	98468394	protein_coding	TMEM130	5	4	6	6	7	8	6.2702	0.969526	0.743294	1.30436	0.19211	NA	1.9582
ENSG00000250886	5	35081325	35082094	pseudogene	CTD-2046J7.1	15	10	4	10	12	18	11.6307	0.969026	0.570277	1.69922	0.0892776	0.370908	1.95752
ENSG00000042832	8	133879203	134147147	protein_coding	TG	8	6	1	9	4	6	6.16024	0.968585	0.81923	1.18231	0.237082	NA	1.95692
ENSG00000234801	4	174537087	174538057	pseudogene	MORF4	4	1	5	1	9	5	4.01595	0.96828	0.970152	0.99807	0.318245	NA	1.95651
ENSG00000118976	12	3948625	3951691	pseudogene	HIN1L	11	7	3	7	10	12	8.4078	0.967957	0.654799	1.47825	0.13934	NA	1.95607
ENSG00000257243	12	49988931	49989471	pseudogene	RP11-133N21.7	11	4	12	9	16	13	11.0932	0.966251	0.58233	1.65928	0.0970584	0.389466	1.95376
ENSG00000176771	2	133429374	134326034	protein_coding	NCKAP5	187	145	186	180	256	293	213.541	0.964994	0.17173	5.61926	1.91783e-08	1.7236e-06	1.95206
ENSG00000196639	3	11178779	11305243	protein_coding	HRH1	6	4	6	4	11	8	6.51284	0.964842	0.729339	1.3229	0.185869	NA	1.95185
ENSG00000272288	6	34664094	34665247	antisense	RP11-140K17.3	14	6	8	9	13	17	11.2688	0.964676	0.563248	1.7127	0.0867675	0.365784	1.95162
ENSG00000101082	20	35240721	35274619	protein_coding	SLA2	15	7	24	14	30	22	19.0922	0.963946	0.479294	2.01118	0.0443067	0.248264	1.95064
ENSG00000273473	9	137033891	137034462	lincRNA	LL09NC01-139C3.1	11	6	6	7	17	8	9.26721	0.963815	0.629438	1.53123	0.125713	0.445814	1.95046
ENSG00000222594	4	145956284	145956588	misc_RNA	RN7SKP235	18	7	2	12	7	16	10.6305	0.963342	0.655834	1.46888	0.141865	0.474194	1.94982
ENSG00000244286	3	124500002	124506604	antisense	ITGB5-AS1	13	4	1	5	16	3	6.91035	0.961495	0.824981	1.16547	0.243827	NA	1.94733
ENSG00000233183	6	33861100	33895408	lincRNA	RP3-468B3.2	8	0	7	2	10	10	5.91683	0.961268	0.852534	1.12754	0.259514	NA	1.94702
ENSG00000229267	2	215674953	215827998	antisense	AC072062.1	14	14	7	14	15	19	14.3458	0.961035	0.507414	1.89399	0.0582266	0.291754	1.94671
ENSG00000264743	17	29302405	29302972	pseudogene	DPRXP4	16	2	17	9	20	21	14.1455	0.959676	0.569105	1.68629	0.0917401	0.377225	1.94487
ENSG00000273209	2	202897493	202898260	lincRNA	RP11-107N15.1	8	9	5	7	10	14	8.96938	0.959558	0.624751	1.5359	0.124562	NA	1.94471
ENSG00000202429	2	128229810	128229991	snRNA	RNU4-48P	2	3	7	5	5	7	5.13461	0.95704	0.849782	1.12622	0.260073	NA	1.94132
ENSG00000236095	9	97662711	97667036	sense_intronic	RP11-49O14.2	10	15	3	5	13	23	11.1876	0.956613	0.619118	1.54512	0.122317	0.439942	1.94075
ENSG00000270823	7	130135635	130138268	antisense	hsa-mir-335	7	2	5	3	7	10	5.55033	0.956537	0.800152	1.19544	0.231914	NA	1.94065
ENSG00000225329	7	104558007	104567077	lincRNA	RP11-325F22.5	5	2	2	1	7	5	3.48143	0.956012	1.00456	0.95167	0.341264	NA	1.93994
ENSG00000266097	2	62432961	62433052	miRNA	MIR5192	1	6	5	5	7	5	5.16275	0.95592	0.858724	1.11319	0.265628	NA	1.93982
ENSG00000249898	8	6475996	6565730	antisense	CTD-2541M15.1	7	16	3	8	11	18	10.6617	0.955604	0.627344	1.52325	0.127695	0.448989	1.93939
ENSG00000272906	1	179850742	179851730	lincRNA	RP11-533E19.7	5	3	8	7	8	7	6.71908	0.954638	0.737529	1.29437	0.195537	NA	1.93809
ENSG00000124466	19	43964939	43969812	protein_coding	LYPD3	838	939	722	986	1181	1245	1026.97	0.954333	0.15519	6.14943	7.77595e-10	8.85492e-08	1.93768
ENSG00000268496	19	54945363	54945845	sense_intronic	CTD-2587H19.2	4	3	11	8	10	7	7.67921	0.954089	0.722138	1.3212	0.186434	NA	1.93736
ENSG00000155093	7	157331750	158380480	protein_coding	PTPRN2	81	79	61	74	97	138	90.1787	0.953844	0.227485	4.193	2.7529e-05	0.000980033	1.93703
ENSG00000109099	17	15133095	15168643	protein_coding	PMP22	192	152	123	129	234	298	188.306	0.953814	0.179697	5.30791	1.1089e-07	8.01152e-06	1.93699
ENSG00000212027	X	73438382	73438453	miRNA	MIR374B	30	8	26	20	33	36	25.8033	0.952194	0.417115	2.28281	0.0224415	0.159908	1.93481
ENSG00000180152	2	113610905	113611699	pseudogene	AC079753.4	7	1	0	1	5	5	2.92852	0.952002	1.17034	0.81344	0.415966	NA	1.93456
ENSG00000272944	2	222437226	222439174	antisense	CTD-2308L22.1	26	33	30	30	55	40	36.7771	0.951476	0.333939	2.84925	0.00438226	0.0530326	1.93385
ENSG00000235052	1	23875630	23877406	lincRNA	RP1-150O5.3	7	3	3	6	8	3	5.26597	0.950966	0.838338	1.13435	0.256649	NA	1.93317
ENSG00000268257	6	160424323	160428696	antisense	AIRN	31	22	16	28	32	33	28.0149	0.950568	0.373351	2.54604	0.0108951	0.0994777	1.93263
ENSG00000253167	8	126052926	126057231	antisense	KIAA0196-AS1	25	17	16	20	27	33	23.4747	0.950533	0.393324	2.41667	0.0156633	0.126265	1.93259
ENSG00000184274	21	46720160	46725172	lincRNA	LINC00315	12	2	10	10	15	7	9.75311	0.950006	0.658085	1.44359	0.148854	0.485782	1.93188
ENSG00000227309	3	17506642	17507002	pseudogene	AC140076.1	12	5	6	6	13	13	9.08957	0.948335	0.62369	1.52052	0.12838	NA	1.92964
ENSG00000134070	3	10206549	10285427	protein_coding	IRAK2	54	52	45	66	75	62	62.2521	0.948243	0.277845	3.41286	0.000642859	0.0123149	1.92952
ENSG00000267082	19	11314304	11326844	antisense	CTC-510F12.2	20	10	12	12	33	13	16.787	0.948091	0.498138	1.90327	0.0570055	0.287758	1.92932
ENSG00000120594	10	20105168	20578785	protein_coding	PLXDC2	481	322	296	341	579	600	441.341	0.947743	0.141243	6.71001	1.94609e-11	2.94873e-09	1.92885
ENSG00000223908	5	159450747	159451052	pseudogene	AC068657.2	9	1	2	6	5	4	4.71186	0.94729	0.918223	1.03166	0.302233	NA	1.92825
ENSG00000233695	13	114518603	114542321	antisense	GAS6-AS1	12	2	5	5	11	10	7.3924	0.946093	0.715004	1.3232	0.185769	NA	1.92665
ENSG00000229458	10	83983969	83988935	antisense	RP11-202D18.2	6	3	2	1	5	10	4.2161	0.945374	0.931763	1.01461	0.310293	NA	1.92569
ENSG00000204173	9	114353872	114393569	pseudogene	LRRC37A5P	8	5	6	7	9	10	7.72108	0.945205	0.667165	1.41675	0.156556	NA	1.92546
ENSG00000228589	1	28421582	28422933	pseudogene	SPCS2P4	5	7	5	8	5	10	7.09698	0.944811	0.717434	1.31693	0.187862	NA	1.92494
ENSG00000269040	19	20967402	20967958	pseudogene	CTD-2626G11.3	14	8	6	5	12	23	10.9365	0.944588	0.592438	1.59441	0.110845	0.417295	1.92464
ENSG00000100298	22	39493229	39500072	protein_coding	APOBEC3H	3	3	8	7	7	5	5.98453	0.943997	0.800292	1.17957	0.238173	NA	1.92385
ENSG00000257738	12	45594600	45595334	pseudogene	RP11-139E19.2	7	4	3	7	9	2	5.70013	0.94389	0.829299	1.13818	0.255046	NA	1.92371
ENSG00000260005	17	79202507	79207783	antisense	AC027601.1	30	17	26	24	33	44	29.5304	0.941876	0.361049	2.60872	0.00908808	0.087721	1.92102
ENSG00000139211	12	47469490	47473734	protein_coding	AMIGO2	1670	1389	1567	2059	1907	2099	1884.24	0.941077	0.295663	3.18294	0.0014579	0.0231622	1.91996
ENSG00000228451	8	26236775	26240469	pseudogene	SDAD1P1	22	10	3	15	11	19	13.7088	0.940764	0.57746	1.62914	0.103283	0.401473	1.91954
ENSG00000187021	10	118349897	118368687	protein_coding	PNLIPRP1	4	1	5	3	5	6	4.05548	0.940708	0.933631	1.00758	0.313656	NA	1.91947
ENSG00000264589	17	43921017	43972966	antisense	MAPT-AS1	20	13	20	7	33	38	21.0996	0.94023	0.453975	2.07111	0.0383489	0.227463	1.91883
ENSG00000213928	14	24630262	24635774	protein_coding	IRF9	33	26	31	25	40	62	36.3571	0.940219	0.331086	2.8398	0.00451417	0.0543419	1.91882
ENSG00000168589	16	80574631	80584657	protein_coding	DYNLRB2	6	3	2	6	1	7	4.44703	0.939863	0.942606	0.99709	0.318721	NA	1.91835
ENSG00000270277	2	179413611	179415408	antisense	RP11-65L3.2	6	3	2	6	3	5	4.46412	0.939511	0.905264	1.03783	0.299349	NA	1.91788
ENSG00000236388	20	33029397	33029830	antisense	ITCH-AS1	4	3	5	3	9	5	4.86718	0.939489	0.845477	1.1112	0.266484	NA	1.91785
ENSG00000254290	8	37454998	37457376	lincRNA	RP11-150O12.3	12	16	17	13	21	30	18.4537	0.939245	0.451501	2.08027	0.0375005	0.224318	1.91752
ENSG00000224316	7	65238607	65267054	pseudogene	RP11-479O9.2	24	16	9	20	21	24	19.6563	0.939091	0.446664	2.10245	0.0355136	0.216314	1.91732
ENSG00000224949	X	54173805	54174092	pseudogene	RP11-161N3.3	5	5	2	5	7	4	4.87597	0.938861	0.852007	1.10194	0.270487	NA	1.91701
ENSG00000225222	1	246342080	246342506	pseudogene	CHCHD4P5	18	13	16	18	23	23	19.1899	0.938812	0.43435	2.16142	0.0306632	0.196773	1.91695
ENSG00000237757	X	119344309	119346528	pseudogene	EEF1A1P30	6	3	7	3	11	9	6.40251	0.938282	0.747218	1.2557	0.209225	NA	1.91625
ENSG00000250170	3	141243975	141244963	sense_intronic	RASA2-IT1	6	7	5	3	13	10	7.18241	0.938189	0.703309	1.33396	0.182216	NA	1.91612
ENSG00000259358	15	32057946	32060404	pseudogene	RP11-456J20.1	5	3	2	5	2	6	4.05572	0.937886	0.945163	0.992301	0.321051	NA	1.91572
ENSG00000248727	5	55753622	55777773	protein_coding	CTC-236F12.4	20	15	21	27	27	20	23.2015	0.937697	0.42609	2.2007	0.027757	0.18385	1.91547
ENSG00000204791	8	145104030	145106423	antisense	CTD-3065J16.6	24	15	15	10	31	36	21.2803	0.937636	0.427299	2.19434	0.0282113	0.186455	1.91539
ENSG00000255647	5	89705817	89706485	pseudogene	AC093510.1	7	7	11	8	17	10	10.3022	0.937479	0.598401	1.56664	0.117199	0.430147	1.91518
ENSG00000259935	15	52940831	52942063	sense_intronic	RP11-519C12.1	44	9	10	17	32	35	24.0087	0.936608	0.470386	1.99115	0.0464648	0.255843	1.91402
ENSG00000270168	16	3051301	3052017	lincRNA	LA16c-380H5.4	14	3	15	15	16	11	13.1221	0.936209	0.582562	1.60705	0.108042	0.410757	1.91349
ENSG00000252534	17	58826301	58826407	misc_RNA	Y_RNA	12	2	14	13	11	13	11.4948	0.935459	0.618924	1.51143	0.130679	0.453894	1.9125
ENSG00000127533	19	16999671	17003417	protein_coding	F2RL3	10	8	0	6	6	12	7.0125	0.934287	0.783675	1.19219	0.233188	NA	1.91095
ENSG00000138115	10	96796530	96829254	protein_coding	CYP2C8	13	4	3	3	9	16	7.56904	0.934032	0.725394	1.28762	0.197878	NA	1.91061
ENSG00000259659	15	44850027	44851386	sense_intronic	RP11-151N17.1	19	11	17	14	28	23	18.9051	0.932955	0.440146	2.11965	0.0340357	0.210459	1.90918
ENSG00000128849	15	57668165	57842925	protein_coding	CGNL1	100	100	79	96	139	147	113.054	0.931348	0.202796	4.59253	4.379e-06	0.000207454	1.90706
ENSG00000201451	9	136204565	136204661	misc_RNA	Y_RNA	7	4	5	2	12	9	6.25289	0.930951	0.757774	1.22853	0.219247	NA	1.90653
ENSG00000255672	11	72065560	72074599	antisense	RP11-45F15.2	10	3	4	5	7	11	6.62485	0.930803	0.73615	1.26442	0.206079	NA	1.90634
ENSG00000260594	16	80770257	80776202	antisense	CTD-2055G21.1	10	7	17	10	16	22	13.9139	0.930298	0.52793	1.76216	0.0780418	0.344746	1.90567
ENSG00000238835	5	82360023	82360156	snoRNA	SCARNA18	7	8	3	7	12	5	7.28081	0.928887	0.717991	1.29373	0.195759	NA	1.90381
ENSG00000265665	5	55752865	55752965	miRNA	AC008391.1	1	4	7	7	4	5	5.22553	0.928254	0.88342	1.05075	0.293373	NA	1.90297
ENSG00000272791	10	75390314	75391248	lincRNA	RP11-464F9.22	10	9	8	9	13	15	10.9022	0.927789	0.562044	1.65074	0.0987917	0.393166	1.90236
ENSG00000247317	8	144063155	144099854	lincRNA	RP11-273G15.2	18	18	18	19	25	30	21.9799	0.927068	0.405911	2.28392	0.0223762	0.159753	1.90141
ENSG00000227973	15	44168047	44168442	pseudogene	PIN4P1	11	6	5	9	9	11	8.7956	0.926614	0.636346	1.45615	0.145352	NA	1.90081
ENSG00000232986	13	34231573	34234065	lincRNA	RP11-179A7.2	95	37	44	46	94	100	68.6353	0.926452	0.282546	3.27895	0.00104195	0.0178868	1.9006
ENSG00000198040	12	133613878	133639885	protein_coding	ZNF84	8	3	6	8	10	4	6.90812	0.926295	0.743485	1.24588	0.212808	NA	1.90039
ENSG00000187187	19	40490041	40523514	protein_coding	ZNF546	59	30	32	42	58	62	48.0417	0.925979	0.296406	3.12403	0.00178394	0.0270304	1.89997
ENSG00000250990	7	76875657	76887440	antisense	AC073635.5	8	0	5	5	6	6	5.12014	0.925939	0.883718	1.04778	0.294742	NA	1.89992
ENSG00000233175	17	43315395	43319101	antisense	CTD-2020K17.3	7	1	1	2	5	5	3.36149	0.925288	1.04537	0.885134	0.376084	NA	1.89906
ENSG00000248746	11	66313866	66330800	polymorphic_pseudogene	ACTN3	6	1	5	2	6	9	4.67233	0.923749	0.886488	1.04203	0.297397	NA	1.89704
ENSG00000271835	3	37026534	37026975	lincRNA	RP11-129K12.4	5	10	1	5	7	10	6.42365	0.9232	0.782495	1.17982	0.238073	NA	1.89632
ENSG00000176601	2	135722061	135805038	protein_coding	MAP3K19	8	0	7	3	8	10	5.85575	0.92313	0.840979	1.09769	0.272342	NA	1.89622
ENSG00000225792	7	26411764	26416321	antisense	AC004540.4	16	12	7	9	22	17	13.7657	0.922407	0.514279	1.79359	0.072878	0.332374	1.89528
ENSG00000228107	21	37732928	37734338	sense_overlapping	AP000692.9	14	2	6	5	9	16	8.41658	0.921957	0.691016	1.3342	0.182137	NA	1.89468
ENSG00000272186	11	118938085	118938409	antisense	RP11-110I1.13	5	10	5	6	7	15	8.12581	0.921605	0.67669	1.36193	0.17322	NA	1.89422
ENSG00000259544	15	86269346	86270458	antisense	RP11-158M2.2	2	3	6	2	9	5	4.50044	0.920879	0.903998	1.01867	0.308358	NA	1.89327
ENSG00000270832	16	89525278	89525845	pseudogene	RP1-168P16.3	52	29	44	47	64	56	50.3434	0.920707	0.294389	3.12752	0.00176287	0.0267553	1.89304
ENSG00000259031	14	101005276	101006746	lincRNA	CTD-2062F14.3	8	2	5	5	9	6	5.9233	0.920391	0.778057	1.18293	0.236835	NA	1.89263
ENSG00000143845	1	204100190	204121307	protein_coding	ETNK2	139	88	120	124	156	187	139.479	0.91979	0.20085	4.57949	4.66119e-06	0.000219687	1.89184
ENSG00000179031	X	100165701	100166478	pseudogene	LL0XNC01-131B10.2	9	1	2	5	7	3	4.61127	0.919512	0.927761	0.991109	0.321632	NA	1.89148
ENSG00000230751	7	30180486	30181033	sense_intronic	AC007036.4	7	8	12	10	13	14	11.1266	0.918744	0.571921	1.60642	0.108182	0.410984	1.89047
ENSG00000185736	10	1228073	1779670	protein_coding	ADARB2	7	0	5	4	4	8	4.70319	0.918208	0.919567	0.998522	0.318026	NA	1.88977
ENSG00000244119	3	101431316	101432035	pseudogene	PDCL3P4	12	5	4	9	9	9	8.29289	0.917837	0.667087	1.37589	0.168856	NA	1.88928
ENSG00000139629	12	51745031	51786651	protein_coding	GALNT6	1151	1187	995	1195	1631	1657	1344.48	0.917348	0.131722	6.96427	3.30117e-12	5.45257e-10	1.88864
ENSG00000207368	3	195140165	195140275	misc_RNA	Y_RNA	4	5	3	2	10	5	4.74332	0.916909	0.86401	1.06122	0.288588	NA	1.88807
ENSG00000270421	10	65118505	65118864	pseudogene	RP11-351O1.4	14	14	3	11	17	13	12.2637	0.916247	0.572365	1.60081	0.109419	0.413467	1.8872
ENSG00000258452	14	81288868	81289140	pseudogene	RP11-757H14.2	6	7	2	5	12	3	5.97839	0.915866	0.808635	1.13261	0.257379	NA	1.8867
ENSG00000261067	16	28986125	29002096	processed_transcript	RP11-264B17.3	13	5	11	7	19	14	11.4405	0.915794	0.569518	1.60801	0.107832	0.410164	1.88661
ENSG00000205209	19	35084234	35166604	protein_coding	SCGB2B2	13	3	8	5	16	12	9.2944	0.915732	0.641469	1.42755	0.15342	0.492728	1.88653
ENSG00000248585	8	38059217	38061756	pseudogene	RP11-90P5.1	10	5	6	7	14	7	8.32814	0.915675	0.658088	1.39142	0.164099	NA	1.88645
ENSG00000233559	7	130538479	130613408	lincRNA	AC016831.7	38	24	42	43	48	47	42.322	0.91553	0.32664	2.80287	0.00506498	0.0588848	1.88626
ENSG00000272486	8	125591872	125592889	antisense	RP11-532M24.1	21	13	31	23	24	42	26.4943	0.91551	0.412159	2.22126	0.0263335	0.177369	1.88624
ENSG00000128268	22	39853349	39888199	protein_coding	MGAT3	26	39	36	20	52	74	40.7689	0.915509	0.347469	2.6348	0.00841876	0.0833872	1.88623
ENSG00000223509	15	32812049	32829127	pseudogene	RP11-632K20.7	45	36	28	32	72	44	43.2972	0.915488	0.315073	2.90564	0.003665	0.0462789	1.88621
ENSG00000271963	12	133692278	133698926	antisense	CTD-2140B24.6	3	3	3	1	6	6	3.53176	0.915043	0.984805	0.929161	0.352806	NA	1.88562
ENSG00000229276	6	111681844	111682810	sense_intronic	REV3L-IT1	8	3	3	3	11	5	5.38237	0.915038	0.82122	1.11424	0.265176	NA	1.88562
ENSG00000227038	7	75719749	75738097	pseudogene	AC005077.12	10	6	9	8	12	14	10.0058	0.91495	0.588931	1.55358	0.120285	0.43635	1.8855
ENSG00000267262	19	6067964	6077130	antisense	CTC-232P5.3	4	5	3	2	9	6	4.73478	0.914854	0.856967	1.06755	0.285724	NA	1.88538
ENSG00000251034	8	22398358	22402918	antisense	RP11-582J16.4	11	6	6	7	12	12	9.06281	0.914575	0.617311	1.48155	0.138461	NA	1.88501
ENSG00000245468	4	7096298	7105112	lincRNA	RP11-367J11.3	13	8	15	12	19	18	14.5371	0.914405	0.500315	1.82766	0.0676004	0.316816	1.88479
ENSG00000105549	19	361750	376013	protein_coding	THEG	4	2	4	5	2	6	4.09619	0.914188	0.941337	0.971159	0.331469	NA	1.88451
ENSG00000183032	14	37147636	37642071	protein_coding	SLC25A21	15	16	4	16	13	16	14.0313	0.913698	0.548606	1.66549	0.0958152	0.386507	1.88387
ENSG00000154783	3	14860469	14975895	protein_coding	FGD5	11	4	3	5	8	11	6.90821	0.913231	0.72351	1.26222	0.206869	NA	1.88326
ENSG00000240750	1	28358397	28358691	misc_RNA	RN7SL559P	10	7	2	9	8	7	7.54363	0.911989	0.714352	1.27666	0.201721	NA	1.88164
ENSG00000078814	20	33563206	33590240	protein_coding	MYH7B	116	60	73	58	151	134	97.5357	0.911767	0.240776	3.78678	0.000152614	0.00402016	1.88135
ENSG00000270863	12	11665657	11667070	pseudogene	RP11-434C1.3	16	11	5	5	11	29	12.2624	0.910854	0.593686	1.53423	0.124972	0.444468	1.88016
ENSG00000176354	3	37283303	37285686	pseudogene	AC097359.1	0	7	1	1	5	6	3.27786	0.910786	1.1452	0.795308	0.426434	NA	1.88007
ENSG00000106624	7	44143960	44154161	protein_coding	AEBP1	40	33	23	21	59	53	37.6571	0.910304	0.330287	2.7561	0.00584948	0.0651942	1.87944
ENSG00000231084	1	185140467	185140842	pseudogene	CTA-253N17.1	6	4	4	7	2	9	5.67342	0.910291	0.820084	1.11	0.267	NA	1.87942
ENSG00000269545	19	58740831	58798173	protein_coding	CTD-3138B18.4	9	9	9	8	14	15	10.8262	0.908396	0.564124	1.61028	0.107337	0.409216	1.87696
ENSG00000186868	17	43971748	44105700	protein_coding	MAPT	653	635	716	570	1117	1099	808.583	0.908375	0.142871	6.35802	2.04372e-10	2.54895e-08	1.87693
ENSG00000162433	1	65613232	65697828	protein_coding	AK4	243	265	321	296	403	426	337.506	0.908144	0.180113	5.04208	4.60494e-07	2.84266e-05	1.87663
ENSG00000187838	17	7293046	7307416	protein_coding	TMEM256-PLSCR3	14	2	5	7	14	6	8.05608	0.90765	0.717138	1.26566	0.205636	NA	1.87599
ENSG00000235427	7	116182772	116192023	antisense	AC006159.5	14	7	3	6	15	11	9.17933	0.9065	0.641906	1.4122	0.157891	NA	1.87449
ENSG00000069493	12	9817565	9848413	protein_coding	CLEC2D	103	38	58	52	93	124	77.2821	0.906012	0.276607	3.27545	0.00105496	0.0180931	1.87386
ENSG00000049192	5	64444563	64777747	protein_coding	ADAMTS6	9	8	7	6	14	13	9.49068	0.905747	0.601429	1.50599	0.132069	0.4567	1.87351
ENSG00000227911	13	33907816	33909414	lincRNA	RP11-141M1.1	55	19	38	25	60	69	43.5955	0.905603	0.337907	2.68003	0.0073615	0.0758418	1.87333
ENSG00000259543	15	81719789	82047558	lincRNA	CTD-2034I4.1	53	26	29	24	58	66	41.891	0.905395	0.322665	2.80599	0.00501626	0.0583924	1.87306
ENSG00000220695	6	100978152	100978928	pseudogene	RP1-121G13.3	10	2	2	2	8	9	5.18017	0.905351	0.859657	1.05315	0.292271	NA	1.873
ENSG00000165948	14	94547628	94570192	protein_coding	IFI27L1	72	61	62	54	108	105	77.5653	0.905272	0.231948	3.90291	9.50436e-05	0.00273124	1.8729
ENSG00000230834	11	1798160	1799618	lincRNA	AC068580.7	9	9	5	7	13	11	9.11552	0.904438	0.617566	1.46452	0.143052	NA	1.87182
ENSG00000136535	2	162272605	162282381	protein_coding	TBR1	6	2	6	4	8	7	5.54801	0.904076	0.795214	1.1369	0.255582	NA	1.87135
ENSG00000258388	6	32121622	32139755	protein_coding	PPT2-EGFL8	8	11	8	8	14	15	10.8446	0.904023	0.568055	1.59144	0.111511	0.418259	1.87128
ENSG00000228653	7	63961203	63962107	pseudogene	HNRNPCP7	21	14	3	9	20	22	14.5141	0.903974	0.54344	1.66343	0.0962264	0.387144	1.87121
ENSG00000249852	7	227554	229557	protein_coding	AC145676.2	20	11	14	15	22	23	17.8228	0.903522	0.448323	2.01534	0.0438696	0.247326	1.87063
ENSG00000233077	20	48927248	48937879	lincRNA	RP11-290F20.2	13	4	1	3	13	8	6.64933	0.903389	0.794353	1.13726	0.255428	NA	1.87045
ENSG00000227321	9	94873147	94874179	pseudogene	MTND4P15	14	6	10	10	12	18	11.8468	0.903244	0.552558	1.63466	0.102121	0.399953	1.87027
ENSG00000215022	6	13265093	13295818	antisense	RP1-257A7.4	6	7	6	8	11	6	7.74571	0.902519	0.681728	1.32387	0.185547	NA	1.86933
ENSG00000130700	20	61038553	61051026	protein_coding	GATA5	3	1	5	1	6	6	3.54647	0.902483	1.01252	0.891325	0.372755	NA	1.86928
ENSG00000258373	12	112430800	112431679	pseudogene	SLC25A3P2	10	8	4	3	9	19	8.4312	0.9019	0.676324	1.33353	0.182357	NA	1.86852
ENSG00000266155	17	62932603	62936347	pseudogene	RP11-927P21.6	17	13	13	11	18	30	16.9336	0.90135	0.46398	1.94265	0.0520588	0.274237	1.86781
ENSG00000204682	10	21781587	21786191	protein_coding	CASC10	164	186	186	155	309	274	215.732	0.900682	0.180942	4.97774	6.43295e-07	3.86694e-05	1.86695
ENSG00000234478	1	226335704	226342772	antisense	RP11-275I14.4	11	4	6	11	9	6	8.40707	0.900395	0.682023	1.32018	0.186774	NA	1.86658
ENSG00000256325	12	69221898	69222333	antisense	RP11-611O2.1	48	32	18	48	37	36	38.7564	0.899851	0.375784	2.3946	0.0166386	0.131205	1.86587
ENSG00000127129	1	41944446	41950344	protein_coding	EDN2	18	16	15	18	26	21	19.6623	0.899569	0.42934	2.09524	0.0361501	0.218666	1.86551
ENSG00000168209	10	74033678	74035794	protein_coding	DDIT4	640	456	451	646	725	590	612.347	0.899176	0.185156	4.85631	1.19595e-06	6.80947e-05	1.865
ENSG00000120093	17	46626232	46682274	protein_coding	HOXB3	42	22	23	18	55	46	33.6387	0.898887	0.35494	2.53251	0.0113251	0.101433	1.86463
ENSG00000256594	12	9787188	9811008	pseudogene	RP11-705C15.2	159	93	126	146	185	160	150.259	0.898546	0.212295	4.23253	2.31075e-05	0.000843365	1.86419
ENSG00000254505	14	24678789	24683075	protein_coding	CHMP4A	41	33	36	43	43	59	44.1671	0.898201	0.305658	2.93859	0.00329712	0.042872	1.86374
ENSG00000188176	17	4487294	4511614	protein_coding	SMTNL2	37	48	56	36	81	80	56.8589	0.898151	0.290301	3.09386	0.00197572	0.0291414	1.86368
ENSG00000136573	8	11351510	11422113	protein_coding	BLK	6	15	4	3	21	12	9.8839	0.898071	0.672187	1.33604	0.181535	0.530401	1.86357
ENSG00000164129	4	164265091	164273086	protein_coding	NPY5R	12	23	16	20	29	19	20.8628	0.897012	0.447707	2.00357	0.0451164	0.251342	1.8622
ENSG00000204740	10	19492779	20079330	protein_coding	MALRD1	283	166	175	171	372	295	244.044	0.896876	0.181309	4.94668	7.54906e-07	4.47911e-05	1.86203
ENSG00000252427	11	46780316	46780423	snoRNA	SNORD67	9	4	8	4	15	10	8.18575	0.896557	0.666551	1.34507	0.178603	NA	1.86162
ENSG00000226334	9	107689834	107691173	antisense	RP11-217B7.2	7	8	9	12	8	11	9.88844	0.896154	0.617121	1.45215	0.146459	0.482386	1.8611
ENSG00000272672	1	90405160	90405706	lincRNA	RP11-302M6.5	5	5	0	1	5	8	3.75755	0.895926	1.02528	0.873836	0.382207	NA	1.8608
ENSG00000207808	19	13947254	13947331	miRNA	MIR27A	5	5	7	3	10	11	6.72764	0.895649	0.722916	1.23894	0.215368	NA	1.86045
ENSG00000207956	5	32394484	32394581	miRNA	MIR579	8	4	2	5	8	5	5.42309	0.895602	0.811873	1.10313	0.26997	NA	1.86039
ENSG00000196979	9	132902889	132906498	protein_coding	AL360004.1	4	3	4	3	5	7	4.35604	0.894811	0.87789	1.01927	0.308073	NA	1.85937
ENSG00000146411	6	134309835	134373774	protein_coding	SLC2A12	14	5	7	6	14	15	9.97773	0.894653	0.60181	1.48661	0.137119	0.465114	1.85916
ENSG00000184845	5	174867042	174871211	protein_coding	DRD1	119	98	76	94	144	152	115.691	0.894506	0.199857	4.47572	7.61532e-06	0.000332427	1.85897
ENSG00000169856	15	53049637	53083273	protein_coding	ONECUT1	39	12	18	8	47	41	26.0829	0.893096	0.454522	1.96491	0.0494245	0.266123	1.85716
ENSG00000249346	6	33835283	33864691	lincRNA	LINC01016	98	90	88	71	150	157	109.238	0.892673	0.207524	4.30153	1.69621e-05	0.000656694	1.85661
ENSG00000223776	1	236686369	236687808	antisense	LGALS8-AS1	6	14	5	15	5	11	10.3585	0.891806	0.66972	1.33161	0.182988	0.53195	1.8555
ENSG00000074416	3	127407909	127542051	protein_coding	MGLL	1228	1044	1015	1150	1597	1579	1304.95	0.891646	0.121933	7.31257	2.62079e-13	5.16661e-11	1.85529
ENSG00000124713	6	42928496	42931618	protein_coding	GNMT	5	6	6	8	8	6	6.96831	0.891451	0.717696	1.2421	0.214199	NA	1.85504
ENSG00000239218	8	38291865	38293182	pseudogene	RPS20P22	5	2	2	5	1	5	3.57758	0.891083	1.02716	0.867525	0.385654	NA	1.85457
ENSG00000200924	2	44119829	44119935	snRNA	RNU6-1048P	7	2	6	2	8	11	5.75647	0.890883	0.799052	1.11492	0.264883	NA	1.85431
ENSG00000257040	14	72456191	72458326	protein_coding	AC005477.1	89	37	52	66	79	84	69.5885	0.890856	0.27572	3.23102	0.00123351	0.0203923	1.85428
ENSG00000260165	15	75773002	75773177	pseudogene	CTD-2323K18.3	5	10	2	5	8	10	6.74748	0.890809	0.745213	1.19537	0.231941	NA	1.85422
ENSG00000262003	17	812872	814452	protein_coding	RP11-676J12.7	7	2	4	7	3	6	5.18662	0.890759	0.853716	1.04339	0.296767	NA	1.85415
ENSG00000273002	1	155948590	155952777	antisense	RP11-336K24.12	11	2	7	9	11	5	7.88821	0.890721	0.717744	1.241	0.214605	NA	1.8541
ENSG00000121769	1	31838472	31849697	protein_coding	FABP3	31	14	23	17	33	42	26.4724	0.890216	0.385653	2.30834	0.0209804	0.1538	1.85345
ENSG00000213139	3	186256230	186264491	protein_coding	CRYGS	12	12	5	5	18	17	11.1781	0.889898	0.5793	1.53616	0.124499	0.443732	1.85304
ENSG00000186806	19	51834790	51845378	protein_coding	VSIG10L	32	39	21	16	50	63	35.9514	0.889218	0.361547	2.45948	0.0139138	0.1159	1.85217
ENSG00000234185	7	65584590	65629998	antisense	RP5-1132H15.1	24	8	25	23	22	29	22.7607	0.889173	0.443909	2.00305	0.0451714	0.251571	1.85211
ENSG00000106538	7	150035408	150038763	protein_coding	RARRES2	24	21	13	18	30	29	22.7836	0.888905	0.400605	2.2189	0.0264933	0.177996	1.85177
ENSG00000170396	2	185463093	185804219	protein_coding	ZNF804A	11	5	2	1	14	10	6.64304	0.888706	0.792813	1.12095	0.262308	NA	1.85151
ENSG00000256030	12	2896097	2903461	pseudogene	CBX3P4	6	4	9	3	8	16	7.47702	0.888375	0.712082	1.24757	0.212187	NA	1.85109
ENSG00000204103	20	39314488	39317880	protein_coding	MAFB	207	214	259	164	379	408	272.315	0.888292	0.191767	4.63214	3.61906e-06	0.000177411	1.85098
ENSG00000188869	15	81623558	81666554	protein_coding	TMC3	4	6	4	4	8	7	5.58482	0.888211	0.781925	1.13593	0.255986	NA	1.85088
ENSG00000222071	10	21785491	21785570	miRNA	MIR1915	6	7	8	5	11	13	8.34654	0.887687	0.645627	1.37492	0.169155	NA	1.85021
ENSG00000256982	16	89112580	89119373	lincRNA	CTD-2555A7.2	40	31	45	46	48	58	46.664	0.887312	0.306742	2.8927	0.00381948	0.0477019	1.84973
ENSG00000240661	3	120068357	120086845	antisense	RP11-174O3.3	6	2	2	3	5	5	3.82022	0.886229	0.946894	0.935933	0.349308	NA	1.84834
ENSG00000200816	6	31590856	31590987	snoRNA	SNORA38	16	11	21	14	24	27	19.1239	0.885	0.444075	1.99291	0.0462717	0.255296	1.84676
ENSG00000197816	9	100000765	100140806	protein_coding	CCDC180	6	13	10	15	14	8	12.0272	0.88485	0.594153	1.48926	0.136418	0.463666	1.84657
ENSG00000169918	15	31775329	32162992	protein_coding	OTUD7A	13	23	16	13	22	37	20.7463	0.884743	0.442842	1.99787	0.0457304	0.254144	1.84644
ENSG00000231470	20	34663940	34664523	pseudogene	HMGB3P2	5	3	3	2	7	6	4.22233	0.883903	0.894297	0.988378	0.322968	NA	1.84536
ENSG00000207217	7	6056508	6056642	snoRNA	SNORA42	21	11	17	20	23	20	19.4862	0.883062	0.44365	1.99045	0.0465418	0.255938	1.84429
ENSG00000206897	12	124101255	124101387	snoRNA	SNORA9	5	7	9	8	9	11	8.55396	0.882848	0.647686	1.36308	0.172857	NA	1.84401
ENSG00000258210	12	110825268	110883353	processed_transcript	RP11-478C19.2	8	4	10	5	18	7	8.67748	0.88282	0.671849	1.31402	0.188841	NA	1.84398
ENSG00000196154	1	153516089	153522612	protein_coding	S100A4	32	23	17	17	37	43	27.83	0.882766	0.369605	2.38841	0.0169216	0.132866	1.84391
ENSG00000174527	12	109785708	109893328	protein_coding	MYO1H	20	6	11	12	19	17	14.312	0.882751	0.516028	1.71067	0.0871427	0.366271	1.84389
ENSG00000187229	8	18578415	18591915	antisense	RP11-161I2.1	57	24	16	27	47	52	36.7859	0.882712	0.364255	2.42333	0.0153788	0.124428	1.84384
ENSG00000268403	11	9481747	9482010	protein_coding	AC132192.1	6	3	13	7	8	15	8.90098	0.88251	0.673622	1.3101	0.190163	NA	1.84358
ENSG00000251216	4	174845358	174912012	lincRNA	RP11-161D15.3	10	2	4	4	8	9	6.04611	0.882451	0.774717	1.13906	0.254677	NA	1.8435
ENSG00000228000	17	18215218	18215965	pseudogene	RPL7AP65	13	9	25	17	19	27	19.0713	0.882401	0.47645	1.85203	0.0640211	0.307533	1.84344
ENSG00000238791	8	95918245	95918347	snoRNA	snoU13	7	4	4	4	7	9	5.80692	0.882358	0.763419	1.1558	0.247764	NA	1.84339
ENSG00000185186	21	44881974	44899414	lincRNA	LINC00313	12	9	2	7	8	15	8.81177	0.88206	0.664445	1.32751	0.184339	NA	1.843
ENSG00000166278	6	31865562	31913449	protein_coding	C2	16	12	21	20	21	23	19.789	0.881807	0.444266	1.98486	0.0471596	0.258251	1.84268
ENSG00000212283	2	101889398	101889511	snoRNA	SNORD89	3	5	5	6	2	9	5.33244	0.880893	0.8465	1.04063	0.298048	NA	1.84151
ENSG00000201180	20	15003498	15003604	snRNA	RNU6-115P	7	4	3	5	8	5	5.45621	0.880217	0.797439	1.1038	0.269678	NA	1.84065
ENSG00000237073	9	116332470	116352299	antisense	RP11-168K11.2	10	9	15	12	23	10	13.7094	0.879391	0.5408	1.62609	0.10393	0.402665	1.8396
ENSG00000176761	19	44971858	44977444	pseudogene	ZNF285B	5	1	5	2	8	5	4.24559	0.877922	0.923474	0.950673	0.34177	NA	1.83773
ENSG00000252908	5	17240720	17240824	snRNA	RNU6-1003P	7	4	6	9	8	4	6.87281	0.877664	0.743052	1.18116	0.237539	NA	1.8374
ENSG00000258689	14	71165415	71178870	lincRNA	RP6-65G23.1	13	1	4	5	8	10	6.70238	0.877285	0.775205	1.13168	0.257769	NA	1.83692
ENSG00000166920	15	45722727	45740959	protein_coding	C15orf48	25	27	36	48	26	35	35.9847	0.877102	0.401547	2.18431	0.0289395	0.189492	1.83668
ENSG00000119699	14	76424442	76449334	protein_coding	TGFB3	124	67	72	75	116	156	101.718	0.876948	0.226606	3.86993	0.000108866	0.00306126	1.83649
ENSG00000228887	19	14181154	14182052	pseudogene	EEF1DP1	43	42	38	33	55	78	48.3523	0.876302	0.289077	3.03138	0.0024344	0.0339409	1.83566
ENSG00000132746	11	67429633	67448671	protein_coding	ALDH3B2	87	106	107	103	115	182	120.195	0.876279	0.230109	3.80811	0.000140035	0.0037317	1.83563
ENSG00000128805	10	49654077	49864310	protein_coding	ARHGAP22	13	9	12	8	19	19	13.2668	0.876064	0.515042	1.70096	0.088951	0.370073	1.83536
ENSG00000240457	14	102543520	102543810	misc_RNA	RN7SL472P	8	1	10	4	10	12	7.40597	0.875772	0.737069	1.18818	0.234762	NA	1.83499
ENSG00000228330	10	13184185	13184977	pseudogene	RP11-730A19.5	13	11	6	7	22	11	11.5756	0.87554	0.571525	1.53194	0.125538	0.445533	1.83469
ENSG00000048462	16	12058964	12061925	protein_coding	TNFRSF17	2	7	5	2	9	9	5.57853	0.875351	0.818872	1.06897	0.285083	NA	1.83445
ENSG00000269321	19	48649165	48650670	antisense	CTC-453G23.4	6	12	13	5	20	19	12.3478	0.875286	0.570076	1.53538	0.12469	0.443895	1.83437
ENSG00000240250	5	133853501	133853785	misc_RNA	RN7SL541P	8	7	5	10	3	12	8.0001	0.87478	0.706478	1.23823	0.215632	NA	1.83373
ENSG00000229160	2	38359779	38366088	lincRNA	AC009229.6	11	12	7	16	10	11	12.1061	0.873754	0.575404	1.5185	0.128887	0.450872	1.83242
ENSG00000272588	4	750810	751528	antisense	RP11-440L14.4	28	11	16	20	31	19	21.3761	0.87362	0.438861	1.99066	0.0465188	0.255888	1.83225
ENSG00000232882	1	91358549	91359169	pseudogene	PHKA1P1	4	5	2	5	2	7	4.3894	0.873181	0.913834	0.955514	0.339318	NA	1.8317
ENSG00000125966	20	33814457	33864801	protein_coding	MMP24	83	72	86	86	123	106	95.8407	0.872715	0.226118	3.85956	0.000113593	0.00316505	1.83111
ENSG00000150773	11	111934734	111944998	protein_coding	PIH1D2	8	12	7	11	11	13	10.8414	0.871983	0.579539	1.50462	0.132423	0.456934	1.83018
ENSG00000269894	3	9977390	9977942	sense_intronic	RP11-1020A11.1	17	2	5	5	17	9	8.8545	0.870523	0.700812	1.24216	0.214176	NA	1.82833
ENSG00000272788	18	8801654	8802303	sense_intronic	RP11-674N23.4	5	4	3	3	6	7	4.6394	0.870368	0.848729	1.0255	0.305129	NA	1.82813
ENSG00000272028	12	51407917	51408024	snRNA	U6	5	3	2	3	5	5	3.84598	0.87032	0.933973	0.931847	0.351416	NA	1.82807
ENSG00000232633	5	112658725	112772871	antisense	CTD-2201G3.1	40	25	22	20	50	46	33.3905	0.870222	0.343146	2.53601	0.0112123	0.101076	1.82794
ENSG00000232485	2	217343753	217363484	processed_transcript	AC098820.3	9	4	6	5	13	7	7.33245	0.870178	0.696305	1.24971	0.211407	NA	1.82789
ENSG00000226205	7	133417246	133418348	pseudogene	AC007790.4	32	14	8	12	21	38	20.2026	0.869559	0.473733	1.83555	0.0664248	0.314036	1.8271
ENSG00000217733	6	150201098	150202708	pseudogene	CCT7P1	12	1	8	2	12	15	7.84746	0.86939	0.748802	1.16104	0.245625	NA	1.82689
ENSG00000223583	1	26781144	26781678	pseudogene	RP3-476K8.4	18	6	13	12	16	20	14.3526	0.868356	0.511873	1.69643	0.0898048	0.372339	1.82558
ENSG00000266696	18	46732282	46735151	antisense	RP11-30L3.2	4	9	1	8	5	4	5.68453	0.868254	0.861395	1.00796	0.313473	NA	1.82545
ENSG00000244229	18	74546385	74546844	pseudogene	RPL26P35	14	11	7	12	13	16	12.5229	0.867934	0.534259	1.62456	0.104257	0.40309	1.82505
ENSG00000231102	6	41688134	41701770	antisense	RP11-298J23.5	3	7	0	6	1	5	4.04	0.867779	1.05932	0.819187	0.41268	NA	1.82485
ENSG00000243770	2	175104870	175105146	misc_RNA	RN7SL65P	11	5	6	3	12	15	8.28412	0.867715	0.664062	1.30668	0.191322	NA	1.82477
ENSG00000228352	9	34084330	34096223	antisense	RP11-537H15.3	8	11	11	7	15	19	11.843	0.867626	0.550786	1.57525	0.115199	0.426332	1.82466
ENSG00000242553	21	38593720	38610045	lincRNA	AP001432.14	19	10	23	15	35	19	20.5047	0.867347	0.453981	1.91053	0.0560645	0.285524	1.8243
ENSG00000270021	5	134734970	134736986	antisense	CTC-203F4.2	1	3	5	1	6	6	3.59799	0.866721	1.01274	0.855819	0.392098	NA	1.82351
ENSG00000187008	16	71963441	72033877	processed_transcript	PKD1L3	38	19	17	26	37	31	28.5422	0.866601	0.376515	2.30164	0.0213556	0.155556	1.82336
ENSG00000259485	15	97839111	97975324	lincRNA	CTD-2147F2.1	21	10	22	11	13	49	20.58	0.866537	0.502263	1.72527	0.0844796	0.36003	1.82328
ENSG00000213176	14	103507806	103508431	pseudogene	RPL13P6	34	36	26	24	44	61	37.4119	0.866042	0.325523	2.66046	0.0078034	0.0792102	1.82266
ENSG00000264808	17	27696735	27717795	antisense	MIR4523	3	4	1	1	5	5	3.03891	0.865394	1.06848	0.809932	0.417979	NA	1.82184
ENSG00000249001	4	88489187	88655108	antisense	RP11-742B18.1	15	13	7	7	20	20	13.3773	0.865351	0.522473	1.65626	0.0976691	0.390608	1.82178
ENSG00000253981	8	8093525	8102189	pseudogene	ALG1L13P	15	19	4	8	22	21	14.5754	0.865343	0.537554	1.60978	0.107446	0.409377	1.82177
ENSG00000207642	4	343946	344041	miRNA	MIR571	6	8	1	6	6	7	5.87578	0.865236	0.802826	1.07774	0.281151	NA	1.82164
ENSG00000236670	22	20837102	20838392	pseudogene	KRT18P5	21	11	14	11	27	23	17.677	0.865159	0.454329	1.90426	0.0568767	0.287492	1.82154
ENSG00000050767	5	177664619	178017556	protein_coding	COL23A1	8	5	7	7	8	11	7.86614	0.865024	0.662095	1.3065	0.191384	NA	1.82137
ENSG00000225726	7	76701068	76701554	pseudogene	AC007000.10	21	7	25	16	27	27	20.8252	0.864992	0.45474	1.90217	0.057149	0.288018	1.82133
ENSG00000229472	20	32668955	32669754	antisense	RP1-64K7.4	9	16	14	6	19	30	15.3355	0.864547	0.520539	1.66087	0.0967398	0.388527	1.82077
ENSG00000070526	17	74620843	74639920	protein_coding	ST6GALNAC1	6	3	6	4	6	10	5.83884	0.864497	0.770293	1.1223	0.261737	NA	1.8207
ENSG00000219085	6	70415179	70416052	pseudogene	NPM1P37	6	8	5	6	11	8	7.50297	0.864396	0.680102	1.27098	0.203736	NA	1.82058
ENSG00000156509	8	101145588	101158028	protein_coding	FBXO43	16	13	10	5	18	31	14.8378	0.864014	0.521722	1.65608	0.0977053	0.390608	1.82009
ENSG00000160223	21	45642874	45660849	protein_coding	ICOSLG	248	265	266	248	363	420	308.472	0.863799	0.158927	5.4352	5.47358e-08	4.25223e-06	1.81982
ENSG00000136286	7	45002261	45018697	protein_coding	MYO1G	18	12	9	16	18	15	15.2652	0.863755	0.494348	1.74726	0.0805924	0.350636	1.81977
ENSG00000187957	2	230222345	230579274	protein_coding	DNER	43	52	23	54	48	44	46.689	0.863572	0.346827	2.48993	0.012777	0.109772	1.81954
ENSG00000058404	7	44256749	44374176	protein_coding	CAMK2B	122	138	127	83	201	249	152.048	0.862884	0.216238	3.99043	6.59542e-05	0.00201199	1.81867
ENSG00000232578	5	93928473	93930496	pseudogene	CTC-303L1.1	4	2	3	2	5	5	3.45348	0.862803	0.982033	0.878588	0.379625	NA	1.81857
ENSG00000156206	15	81299374	81441516	protein_coding	C15orf26	13	10	14	11	17	21	14.5413	0.862544	0.492705	1.75063	0.08001	0.348859	1.81824
ENSG00000164049	3	48413709	48442666	protein_coding	FBXW12	8	10	8	9	13	12	10.3225	0.862237	0.581127	1.48373	0.13788	0.466658	1.81786
ENSG00000253368	1	27320198	27327389	protein_coding	TRNP1	62	71	62	55	101	104	76.7491	0.862188	0.237968	3.62312	0.000291067	0.00665389	1.81779
ENSG00000214198	12	104237527	104323989	pseudogene	RP11-642P15.1	12	8	8	12	16	7	11.0524	0.862057	0.589224	1.46304	0.143457	0.476491	1.81763
ENSG00000185674	2	99858709	99871745	protein_coding	LYG2	11	1	1	6	5	4	4.79924	0.862014	0.944305	0.912856	0.361319	NA	1.81757
ENSG00000261394	16	12460839	12466439	antisense	RP11-165M1.3	10	2	4	3	10	8	5.94551	0.861647	0.787039	1.0948	0.273606	NA	1.81711
ENSG00000117318	1	23884409	23886285	protein_coding	ID3	584	537	385	531	747	642	587.333	0.861435	0.157027	5.48589	4.11394e-08	3.26515e-06	1.81684
ENSG00000263883	17	61713961	61714473	pseudogene	RP11-51F16.5	24	26	22	22	33	40	28.3038	0.860759	0.360032	2.39079	0.0168123	0.13229	1.81599
ENSG00000232928	X	73340847	73351758	pseudogene	DDX3YP1	37	17	17	23	45	22	27.1978	0.86073	0.406786	2.11593	0.0343506	0.211715	1.81596
ENSG00000259775	14	103798011	103798704	antisense	RP11-45P15.4	7	14	7	9	15	13	11.1355	0.860702	0.576186	1.49379	0.13523	0.462385	1.81592
ENSG00000238008	3	33596128	33596351	pseudogene	COX6CP10	5	2	5	3	5	8	4.64557	0.860602	0.8621	0.998263	0.318152	NA	1.8158
ENSG00000140835	16	71559136	71572649	protein_coding	CHST4	5	4	4	4	7	6	5.08092	0.860566	0.811875	1.05997	0.289157	NA	1.81575
ENSG00000232926	22	19874812	19875493	pseudogene	AC000078.5	20	19	14	14	32	24	20.5774	0.859431	0.421006	2.04137	0.0412137	0.237688	1.81432
ENSG00000255872	9	37588410	38068684	protein_coding	RP11-613M10.9	13	3	7	3	14	14	8.56497	0.859374	0.675232	1.27271	0.203121	NA	1.81425
ENSG00000182533	3	8775486	8883492	protein_coding	CAV3	8	2	2	4	5	6	4.50224	0.859248	0.890251	0.965176	0.334457	NA	1.81409
ENSG00000222448	5	179272832	179273152	misc_RNA	RN7SKP150	6	6	6	5	6	13	7.04198	0.85871	0.704976	1.21807	0.223197	NA	1.81342
ENSG00000265480	17	26603012	26644809	pseudogene	KRT18P55	5	6	3	5	8	5	5.50772	0.858119	0.794108	1.08061	0.279872	NA	1.81267
ENSG00000273018	17	18414535	18455019	processed_transcript	CTD-2303H24.2	51	36	44	47	70	51	51.4596	0.858101	0.28936	2.96552	0.00302172	0.0400002	1.81265
ENSG00000241233	11	71249071	71250253	protein_coding	KRTAP5-8	9	2	2	2	8	7	4.73633	0.857813	0.883842	0.97055	0.331772	NA	1.81229
ENSG00000264672	17	56597198	56634338	antisense	RP11-112H10.4	9	4	12	10	12	10	9.96571	0.857415	0.617535	1.38845	0.165001	0.509023	1.81179
ENSG00000221947	8	71581600	71702606	protein_coding	XKR9	55	33	43	41	65	64	50.9237	0.856923	0.280015	3.06027	0.00221137	0.0314899	1.81117
ENSG00000144824	3	111451344	111695364	protein_coding	PHLDB2	88	43	31	57	70	75	61.6185	0.856801	0.297357	2.88139	0.00395925	0.0490466	1.81102
ENSG00000241852	8	22457114	22461663	protein_coding	C8orf58	45	45	48	39	72	72	54.168	0.856469	0.271838	3.15067	0.00162899	0.0251397	1.8106
ENSG00000204969	5	140174444	140391929	protein_coding	PCDHA2	13	6	2	5	10	12	7.7902	0.856044	0.697483	1.22733	0.219698	NA	1.81007
ENSG00000147571	8	67088620	67090960	protein_coding	CRH	12	12	4	7	8	22	10.6894	0.855723	0.612656	1.39674	0.162491	0.504592	1.80967
ENSG00000254248	8	96083960	96100152	antisense	RP11-320N21.2	19	9	10	14	14	20	14.6693	0.855137	0.502232	1.70267	0.0886294	0.369453	1.80893
ENSG00000204941	19	43670408	43690688	protein_coding	PSG5	8	3	6	5	10	7	6.55505	0.855129	0.730434	1.17071	0.241714	NA	1.80892
ENSG00000223725	2	208104588	208394519	antisense	AC007879.5	10	11	4	11	12	8	9.83713	0.853991	0.624256	1.36801	0.171308	0.517457	1.80749
ENSG00000226380	7	130561495	130598069	lincRNA	MIR29A	68	40	30	66	53	45	53.3866	0.853768	0.341736	2.49833	0.0124781	0.108167	1.80721
ENSG00000188710	9	133768815	133769225	protein_coding	QRFP	11	8	17	10	18	20	14.1978	0.853255	0.513448	1.66181	0.0965499	0.387935	1.80657
ENSG00000140519	15	89998680	90039844	protein_coding	RHCG	29	38	25	49	29	33	36.8524	0.853088	0.392182	2.17524	0.0296125	0.192523	1.80636
ENSG00000231952	7	32852369	32878182	pseudogene	DPY19L1P2	17	16	17	17	20	28	19.6801	0.852655	0.428796	1.98849	0.046758	0.256722	1.80582
ENSG00000101180	20	60790026	60795323	protein_coding	HRH3	1	12	5	9	6	8	7.47251	0.852511	0.778382	1.09523	0.273414	NA	1.80564
ENSG00000255256	11	35993978	36010557	sense_intronic	RP5-916O11.2	6	8	7	3	12	14	8.11234	0.852363	0.666254	1.27934	0.200779	NA	1.80546
ENSG00000254860	11	8986222	8999074	antisense	TMEM9B-AS1	31	13	27	19	39	35	27.3889	0.852246	0.384533	2.21631	0.0266701	0.178652	1.80531
ENSG00000234473	1	192962579	192963807	pseudogene	ZNF101P2	12	5	2	3	8	14	6.94764	0.8522	0.748885	1.13796	0.255138	NA	1.80525
ENSG00000178977	17	8123960	8127361	lincRNA	LINC00324	12	13	12	10	19	20	14.4517	0.852025	0.491534	1.7334	0.0830248	0.356257	1.80503
ENSG00000183535	21	46839631	46844985	antisense	COL18A1-AS1	177	146	122	111	251	226	171.692	0.851621	0.182462	4.6674	3.05035e-06	0.00015322	1.80453
ENSG00000252698	17	44204762	44204817	snRNA	RNU7-101P	3	5	7	5	4	11	6.02407	0.850967	0.784502	1.08472	0.278044	NA	1.80371
ENSG00000260339	15	72668454	72671129	antisense	HEXA-AS1	17	5	15	15	21	10	14.4655	0.850149	0.547499	1.55279	0.120474	0.436861	1.80269
ENSG00000258704	14	35390064	35451738	processed_transcript	RP11-85K15.2	18	17	23	21	26	28	23.0073	0.849415	0.404967	2.09749	0.0359498	0.217958	1.80177
ENSG00000205148	15	96831280	96831660	protein_coding	AC016251.1	5	4	6	4	4	12	5.84751	0.848848	0.783743	1.08307	0.278778	NA	1.80106
ENSG00000171992	5	149980642	150038782	protein_coding	SYNPO	105	84	74	110	118	97	102.802	0.848846	0.243886	3.48051	0.000500464	0.0101052	1.80106
ENSG00000237517	22	18958027	19018755	antisense	DGCR5	40	23	27	15	56	50	34.1372	0.848731	0.358378	2.36826	0.017872	0.138022	1.80092
ENSG00000232768	1	31523719	31523881	pseudogene	RP11-201O14.2	8	10	14	11	13	18	12.7729	0.848536	0.538131	1.57682	0.114837	0.425509	1.80067
ENSG00000183668	19	43715943	43773682	protein_coding	PSG9	23	31	16	19	42	31	27.2318	0.848491	0.385075	2.20345	0.0275634	0.182964	1.80062
ENSG00000267924	19	24000401	24057503	lincRNA	RP11-255H23.4	10	6	8	10	12	8	9.44094	0.848242	0.618202	1.37211	0.170028	0.516293	1.80031
ENSG00000105707	19	35531410	35557475	protein_coding	HPN	9	7	4	8	8	9	7.77433	0.848007	0.672952	1.26013	0.207623	NA	1.80001
ENSG00000229677	7	138734202	138734752	pseudogene	RP11-383F6.1	9	5	6	8	10	7	7.80614	0.847496	0.672281	1.26063	0.207443	NA	1.79938
ENSG00000108375	17	56429861	56494956	protein_coding	RNF43	338	285	288	291	410	477	354.849	0.847235	0.140725	6.02049	1.73888e-09	1.87533e-07	1.79905
ENSG00000073464	X	10125024	10205700	protein_coding	CLCN4	15	14	9	14	22	12	14.8333	0.847158	0.504922	1.6778	0.0933858	0.381407	1.79895
ENSG00000066427	14	92524896	92572965	protein_coding	ATXN3	271	136	176	221	223	277	224.06	0.847113	0.208984	4.05348	5.04607e-05	0.00161175	1.7989
ENSG00000241322	17	15468798	15522826	protein_coding	CDRT1	36	21	23	35	37	26	31.2213	0.846891	0.377314	2.24453	0.0247986	0.170603	1.79862
ENSG00000111445	12	118451393	118470935	protein_coding	RFC5	957	880	862	778	1342	1425	1052.58	0.846863	0.115606	7.3254	2.38179e-13	4.74649e-11	1.79859
ENSG00000259146	14	71759442	71788531	antisense	RP1-261D10.2	46	36	13	31	33	56	36.1358	0.846565	0.37341	2.26712	0.0233829	0.164584	1.79821
ENSG00000266475	5	137316150	137316247	miRNA	AC106753.1	8	5	6	10	4	9	7.54641	0.846112	0.712198	1.18803	0.234822	NA	1.79765
ENSG00000224067	9	114565260	114565715	pseudogene	RP11-430K21.2	6	4	1	3	6	5	4.12933	0.846007	0.920406	0.919167	0.358008	NA	1.79752
ENSG00000207781	14	65937820	65937904	miRNA	MIR625	5	5	2	5	3	7	4.68012	0.845824	0.872211	0.969747	0.332172	NA	1.79729
ENSG00000245869	11	118756550	118758451	antisense	RP11-158I9.5	10	3	5	10	6	5	7.03503	0.84515	0.751811	1.12415	0.260949	NA	1.79645
ENSG00000226179	X	281725	282586	antisense	LINC00685	8	1	5	4	2	12	5.27619	0.8451	0.883398	0.956647	0.338745	NA	1.79639
ENSG00000248734	5	96120481	96121703	antisense	CTD-2260A17.1	9	2	4	2	5	13	5.50293	0.843705	0.836117	1.00908	0.312938	NA	1.79465
ENSG00000242951	14	76062148	76062549	pseudogene	RP11-507E23.1	8	9	4	9	11	6	8.25135	0.843257	0.6719	1.25503	0.209466	NA	1.7941
ENSG00000206728	3	23315298	23315401	misc_RNA	Y_RNA	15	5	7	6	13	16	10.0897	0.84248	0.601722	1.40012	0.161479	0.50319	1.79313
ENSG00000214900	14	50448430	50474238	protein_coding	C14orf182	48	42	60	46	72	78	58.8596	0.841985	0.271718	3.09875	0.0019434	0.0288505	1.79251
ENSG00000249986	3	141319118	141319421	pseudogene	YWHAQP6	9	4	3	8	4	7	6.17775	0.841233	0.781313	1.07669	0.281618	NA	1.79158
ENSG00000268583	19	48707340	48716411	antisense	CTC-453G23.8	6	4	3	3	5	9	4.91302	0.840655	0.832623	1.00965	0.312664	NA	1.79086
ENSG00000228568	2	72515914	72516239	pseudogene	AC006461.2	8	6	1	2	5	13	5.50662	0.840462	0.848757	0.990227	0.322063	NA	1.79062
ENSG00000154342	1	228194752	228248961	protein_coding	WNT3A	7	10	6	7	9	14	8.97853	0.840373	0.626221	1.34198	0.179604	NA	1.79051
ENSG00000219438	22	48885272	49246724	protein_coding	FAM19A5	28	39	28	19	39	71	36.8038	0.83991	0.359721	2.33489	0.019549	0.147191	1.78994
ENSG00000268358	5	111755280	111756310	protein_coding	EPB41L4A-AS2	7	8	2	2	9	12	6.35144	0.839588	0.770709	1.08937	0.27599	NA	1.78954
ENSG00000106976	9	130965658	131017527	protein_coding	DNM1	259	219	211	169	333	409	265.667	0.838934	0.16283	5.15219	2.57461e-07	1.71025e-05	1.78873
ENSG00000259250	15	58879706	58883875	antisense	RP11-50C13.1	10	8	10	9	16	11	10.9272	0.838841	0.566924	1.47964	0.13897	0.468792	1.78861
ENSG00000239570	3	150987228	150987917	pseudogene	SETP11	22	19	15	20	20	31	21.7372	0.837408	0.413711	2.02414	0.042956	0.244507	1.78684
ENSG00000171931	17	18647326	18682662	protein_coding	FBXW10	15	2	12	13	12	10	11.2343	0.837363	0.6267	1.33615	0.181502	0.530387	1.78678
ENSG00000106366	7	100770370	100782547	protein_coding	SERPINE1	65	49	25	71	50	39	53.4895	0.837265	0.37256	2.24733	0.024619	0.169878	1.78666
ENSG00000126264	19	36393382	36395279	protein_coding	HCST	6	9	4	5	6	14	7.33519	0.836236	0.705213	1.18579	0.235704	NA	1.78539
ENSG00000225533	10	96943410	96943974	pseudogene	PAWRP1	6	8	1	5	5	9	5.74954	0.835608	0.81094	1.03042	0.302813	NA	1.78461
ENSG00000141068	17	25783670	25953461	protein_coding	KSR1	360	322	273	371	430	377	370.194	0.835328	0.178696	4.67457	2.94573e-06	0.000148371	1.78426
ENSG00000270652	21	38315567	38316425	pseudogene	DPRXP5	7	5	5	2	9	12	6.3735	0.835097	0.744623	1.1215	0.262074	NA	1.78398
ENSG00000258457	14	23451907	23468287	antisense	RP11-298I3.4	26	13	13	18	21	26	19.8376	0.834928	0.434694	1.92072	0.0547665	0.282127	1.78377
ENSG00000243437	1	78111009	78111301	misc_RNA	RN7SL370P	9	4	5	5	8	10	6.81277	0.834582	0.709305	1.17662	0.239347	NA	1.78334
ENSG00000240096	14	93689944	93690485	pseudogene	RP11-85G20.1	15	10	3	11	13	10	10.6333	0.834429	0.609522	1.36899	0.171003	0.517039	1.78315
ENSG00000230650	2	111118185	111121314	pseudogene	AC112229.1	25	22	21	17	33	39	26.1272	0.834286	0.372149	2.24181	0.0249739	0.171046	1.78297
ENSG00000213976	19	21565667	21569979	pseudogene	CTD-2561J22.2	8	0	5	2	8	7	4.78416	0.833709	0.917973	0.908207	0.363769	NA	1.78226
ENSG00000108452	17	15578790	15578957	pseudogene	ZNF29P	4	4	4	5	6	4	4.74623	0.833512	0.851541	0.978828	0.327665	NA	1.78202
ENSG00000213077	17	18427880	18430160	protein_coding	FAM106A	31	20	24	27	41	26	29.0721	0.833472	0.371462	2.24376	0.0248479	0.170623	1.78197
ENSG00000184956	11	1012821	1036706	protein_coding	MUC6	58	60	42	42	91	75	61.5638	0.833014	0.263738	3.15849	0.00158591	0.0246174	1.7814
ENSG00000148735	10	115511213	115543188	protein_coding	PLEKHS1	34	24	11	20	38	29	26.0405	0.832569	0.399824	2.08234	0.0373116	0.22355	1.78085
ENSG00000047644	X	9983602	10112518	protein_coding	WWC3	1232	1027	840	904	1484	1588	1189.56	0.832531	0.114799	7.25207	4.10462e-13	7.83897e-11	1.78081
ENSG00000267096	19	56181998	56183435	sense_intronic	CTD-2537I9.13	30	14	17	30	22	20	23.6328	0.832464	0.442362	1.88186	0.0598551	0.297072	1.78072
ENSG00000254061	8	33293786	33294218	pseudogene	RP11-359B20.1	4	6	5	3	11	6	5.80805	0.831522	0.779279	1.06704	0.285954	NA	1.77956
ENSG00000050438	12	51785101	51902980	protein_coding	SLC4A8	164	138	103	141	189	177	155.943	0.831352	0.192546	4.31767	1.57683e-05	0.000619049	1.77935
ENSG00000267212	19	12895353	12895915	lincRNA	CTD-2659N19.9	4	9	6	6	4	15	7.50202	0.831328	0.722936	1.14993	0.250172	NA	1.77932
ENSG00000160282	21	47556176	47575481	protein_coding	FTCD	54	15	41	30	45	66	41.7094	0.831161	0.357673	2.3238	0.0201363	0.149915	1.77912
ENSG00000164237	5	10275987	10308138	protein_coding	CMBL	691	631	678	709	892	919	778.172	0.830741	0.145441	5.71186	1.11747e-08	1.01929e-06	1.7786
ENSG00000264540	17	42961354	42961639	misc_RNA	RN7SL405P	7	2	3	6	6	2	4.61761	0.830415	0.908857	0.913692	0.360879	NA	1.7782
ENSG00000234065	2	120971207	120972565	pseudogene	MTND4P26	2	5	5	6	3	6	4.89715	0.830283	0.873067	0.950996	0.341606	NA	1.77803
ENSG00000229380	7	601595	605256	antisense	AC147651.5	17	12	6	6	16	24	13.0049	0.830145	0.544252	1.5253	0.127185	0.448627	1.77786
ENSG00000112655	6	43044006	43129457	protein_coding	PTK7	273	305	274	260	409	433	331.848	0.829985	0.153845	5.39494	6.85479e-08	5.19321e-06	1.77767
ENSG00000251574	5	103718999	104728671	lincRNA	RP11-6N13.1	132	38	54	51	129	104	82.7771	0.829569	0.307653	2.69644	0.00700848	0.0734248	1.77715
ENSG00000206768	14	69610569	69610670	misc_RNA	Y_RNA	7	4	7	6	5	12	6.97105	0.828991	0.716444	1.15709	0.247235	NA	1.77644
ENSG00000272420	1	2294500	2295067	sense_intronic	RP4-740C4.7	10	4	14	16	2	15	11.1758	0.828944	0.697433	1.18856	0.234611	0.59617	1.77638
ENSG00000240698	11	108561016	108561683	pseudogene	RPS2P39	9	1	6	2	15	4	5.91103	0.827821	0.856008	0.967072	0.333508	NA	1.775
ENSG00000178573	16	79619740	79634611	protein_coding	MAF	41	14	25	41	28	23	30.7664	0.826552	0.433875	1.90505	0.0567739	0.287322	1.77344
ENSG00000213409	11	66529046	66529870	pseudogene	RP11-658F2.3	40	23	31	24	54	43	35.7938	0.825615	0.331881	2.48769	0.0128577	0.109961	1.77229
ENSG00000187068	3	184795838	184870802	protein_coding	C3orf70	65	74	75	53	92	138	82.9523	0.825309	0.249925	3.30223	0.000959195	0.0167804	1.77191
ENSG00000262001	18	3602998	3608334	antisense	DLGAP1-AS2	27	11	8	26	13	12	17.5073	0.824913	0.551809	1.49492	0.134934	0.461694	1.77143
ENSG00000149506	11	60635035	60643166	protein_coding	ZP1	7	3	3	2	6	9	4.77811	0.824474	0.852934	0.966633	0.333728	NA	1.77089
ENSG00000237016	2	174439838	174441069	pseudogene	AC013410.1	32	17	27	16	29	55	28.7876	0.824056	0.389065	2.11804	0.0341714	0.210993	1.77038
ENSG00000248515	4	19457059	19911315	lincRNA	RP11-608O21.1	15	6	5	6	12	15	9.59683	0.823815	0.616332	1.33664	0.18134	0.530293	1.77008
ENSG00000149735	11	64701943	64703360	protein_coding	GPHA2	5	6	0	3	2	9	4.11355	0.823436	0.999543	0.823813	0.410046	NA	1.76962
ENSG00000217275	6	26202384	26202882	pseudogene	RP1-34B20.4	8	16	10	8	18	19	13.2107	0.823291	0.532052	1.54739	0.12177	0.439533	1.76944
ENSG00000198156	16	28353876	28374829	protein_coding	NPIPB6	3	7	6	5	4	12	6.32464	0.822794	0.770052	1.06849	0.285298	NA	1.76883
ENSG00000200086	2	55241554	55241657	snRNA	RNU6-433P	8	1	3	3	5	7	4.39191	0.822468	0.90889	0.904915	0.36551	NA	1.76843
ENSG00000235865	9	124043046	124047808	antisense	GSN-AS1	157	113	121	157	176	142	150.806	0.822215	0.220719	3.72517	0.000195182	0.0048953	1.76812
ENSG00000272834	22	40811007	40811449	antisense	RP5-1042K10.13	12	5	4	4	9	14	7.70443	0.822054	0.686938	1.19669	0.231426	NA	1.76792
ENSG00000229368	11	3875842	3876629	sense_overlapping	AC090587.4	7	3	5	4	11	4	5.68679	0.821786	0.796258	1.03206	0.302044	NA	1.76759
ENSG00000201544	1	212526158	212526292	snoRNA	SNORA16B	4	2	6	2	9	5	4.59517	0.821606	0.884501	0.928892	0.352945	NA	1.76737
ENSG00000258904	14	100730118	100731742	sense_intronic	RP11-638I2.2	34	18	22	20	42	32	28.0186	0.821584	0.369954	2.22077	0.0263662	0.177524	1.76735
ENSG00000233296	2	677186	697371	antisense	AC092159.2	8	3	13	7	14	10	9.35492	0.821281	0.646631	1.27009	0.204052	0.560043	1.76697
ENSG00000162461	1	16062900	16067891	protein_coding	SLC25A34	16	9	13	15	12	20	14.7076	0.821244	0.50507	1.626	0.10395	0.402665	1.76693
ENSG00000170629	7	102815580	102920857	pseudogene	DPY19L2P2	34	27	18	14	36	54	29.5797	0.820573	0.37922	2.16385	0.0304762	0.196095	1.76611
ENSG00000173868	17	47300724	47308128	protein_coding	PHOSPHO1	9	3	0	2	7	6	4.24348	0.820054	0.972171	0.843528	0.398933	NA	1.76547
ENSG00000205704	22	42348169	42354937	pseudogene	LINC00634	18	15	8	12	12	28	15.5133	0.820031	0.502718	1.63119	0.102849	0.401029	1.76544
ENSG00000215319	X	9786279	9787509	pseudogene	RP11-98L4.1	17	12	9	14	14	19	14.5518	0.819991	0.498336	1.64546	0.0998751	0.395627	1.76539
ENSG00000246323	5	137368463	137372955	antisense	RP11-325L7.1	7	5	3	4	8	7	5.64644	0.819716	0.774785	1.05799	0.290059	NA	1.76506
ENSG00000130487	22	50986462	50989451	protein_coding	KLHDC7B	13	14	3	15	12	8	11.6012	0.819501	0.620907	1.31984	0.186887	0.536966	1.7648
ENSG00000223551	9	131104432	131105049	pseudogene	TMSB4XP4	16	5	13	10	15	18	12.9131	0.819302	0.53903	1.51996	0.128522	0.450492	1.76455
ENSG00000173124	10	96953957	96988685	protein_coding	C10orf129	33	23	21	32	40	21	29.7093	0.819183	0.389889	2.10107	0.0356351	0.216826	1.76441
ENSG00000177757	1	752751	755214	lincRNA	FAM87B	20	12	13	10	26	22	16.9379	0.819171	0.461047	1.77676	0.0756075	0.338412	1.76439
ENSG00000258448	14	73534816	73535326	pseudogene	RP11-109N23.5	8	8	12	9	11	16	10.9507	0.818519	0.572328	1.43016	0.152671	0.491411	1.76359
ENSG00000234311	10	134247237	134254988	antisense	RP11-432J24.3	9	8	8	7	14	11	9.60031	0.818403	0.597176	1.37045	0.170545	0.516674	1.76345
ENSG00000222047	10	75669727	75682535	protein_coding	C10orf55	4	4	5	8	6	1	5.25291	0.817914	0.887499	0.921594	0.35674	NA	1.76286
ENSG00000238259	2	169088431	169088730	pseudogene	AC067940.1	8	13	5	8	16	9	10.0467	0.81727	0.612633	1.33403	0.182194	0.531372	1.76207
ENSG00000213772	2	9411421	9411757	pseudogene	RP11-385J23.1	9	6	7	9	9	9	8.53849	0.817074	0.640579	1.27552	0.202124	NA	1.76183
ENSG00000151332	14	36767770	36789882	protein_coding	MBIP	140	105	89	116	134	164	127.626	0.816703	0.203503	4.01323	5.98939e-05	0.00185176	1.76138
ENSG00000109339	4	86936276	87515284	protein_coding	MAPK10	50	36	25	36	54	48	42.139	0.816295	0.309674	2.63599	0.00838933	0.0831855	1.76088
ENSG00000243398	3	171955116	171955384	misc_RNA	RN7SL141P	18	8	4	6	15	17	10.9312	0.816261	0.595793	1.37004	0.170674	0.516674	1.76084
ENSG00000245112	4	144434625	144435788	antisense	SMARCA5-AS1	8	5	1	5	3	9	5.21133	0.816164	0.857491	0.951805	0.341196	NA	1.76072
ENSG00000089847	19	4183351	4224811	protein_coding	ANKRD24	36	26	34	34	44	42	37.1412	0.815838	0.324393	2.51497	0.0119042	0.105072	1.76032
ENSG00000250461	5	60670939	60671682	pseudogene	RP11-631M6.2	12	10	2	7	6	17	8.94093	0.815238	0.677686	1.20297	0.228987	NA	1.75959
ENSG00000100288	22	51017378	51039884	protein_coding	CHKB	6	7	6	9	9	5	7.52297	0.815092	0.70058	1.16345	0.244646	NA	1.75941
ENSG00000100890	14	35591052	35743271	protein_coding	KIAA0391	15	7	7	9	13	14	10.8969	0.814645	0.569389	1.43074	0.152506	0.49114	1.75887
ENSG00000140025	14	90261013	90421121	protein_coding	EFCAB11	146	103	86	110	178	126	127.266	0.814284	0.215838	3.77267	0.000161511	0.00420021	1.75842
ENSG00000158246	1	27331511	27339327	protein_coding	FAM46B	115	151	124	94	197	222	150.672	0.814256	0.208122	3.91239	9.13874e-05	0.00264274	1.75839
ENSG00000230634	22	46877226	46877657	pseudogene	RP5-996D20.3	10	6	3	2	10	13	6.90591	0.814012	0.734999	1.1075	0.268078	NA	1.75809
ENSG00000255067	11	12870342	12870980	sense_intronic	RP11-47J17.1	12	7	6	11	7	12	9.59592	0.813869	0.622023	1.30842	0.19073	0.542019	1.75792
ENSG00000272777	4	99988407	99989276	lincRNA	RP11-571L19.8	8	3	5	5	5	10	6.03537	0.813852	0.7631	1.06651	0.286195	NA	1.7579
ENSG00000269365	18	45404666	45408815	sense_intronic	RP11-380M21.4	4	5	2	3	6	5	4.18821	0.813606	0.899542	0.904466	0.365748	NA	1.7576
ENSG00000253406	5	148596086	148656368	antisense	AC012613.2	12	14	8	11	10	22	13.0543	0.813076	0.536464	1.51562	0.129616	0.452212	1.75695
ENSG00000232686	1	235333435	235334206	sense_intronic	ARID4B-IT1	5	5	7	7	10	4	6.7134	0.812356	0.741247	1.09593	0.273109	NA	1.75608
ENSG00000206913	11	73963459	73963597	snoRNA	SNORA7	8	3	1	5	5	4	4.45091	0.812204	0.913777	0.888843	0.374087	NA	1.75589
ENSG00000215196	5	17130137	17217156	antisense	AC091878.1	16	5	7	7	15	13	10.345	0.811244	0.595857	1.36148	0.173363	0.519382	1.75472
ENSG00000228171	3	23431152	23431400	pseudogene	AC121251.1	14	12	16	11	25	18	16.1382	0.811074	0.473914	1.71144	0.0870005	0.366142	1.75452
ENSG00000221439	12	890299	890424	snRNA	RNU4ATAC16P	7	2	3	3	6	6	4.42621	0.810997	0.881093	0.920444	0.357341	NA	1.75442
ENSG00000103257	16	87863629	87903094	protein_coding	SLC7A5	3144	4508	3287	2757	6171	5469	4247.85	0.810413	0.170438	4.75488	1.98562e-06	0.00010552	1.75371
ENSG00000270174	6	5665218	5695505	antisense	RP1-256G22.2	13	4	12	10	12	14	11.0944	0.810377	0.582396	1.39145	0.164088	0.507442	1.75367
ENSG00000143653	1	246887349	246931439	protein_coding	SCCPDH	1288	1127	1077	1482	1331	1308	1337.5	0.81037	0.314916	2.57329	0.0100737	0.0939908	1.75366
ENSG00000253931	8	144494919	144499224	antisense	RP11-909N17.2	10	0	2	4	5	5	4.28905	0.809455	0.983752	0.822825	0.410608	NA	1.75255
ENSG00000056487	22	45277042	45405880	protein_coding	PHF21B	22	14	15	10	27	29	19.0805	0.809376	0.437811	1.84869	0.064503	0.308853	1.75245
ENSG00000235448	9	12700100	12814344	antisense	RP11-3L8.3	22	12	8	12	23	17	15.6505	0.809276	0.489955	1.65174	0.0985885	0.392854	1.75233
ENSG00000251891	15	85933054	85933115	snRNA	RNU7-79P	9	1	7	3	8	11	6.28417	0.808919	0.783775	1.03208	0.302034	NA	1.7519
ENSG00000254427	11	45376922	45387672	lincRNA	RP11-430H10.1	7	3	14	12	7	10	9.59333	0.808573	0.674945	1.19798	0.230923	0.593126	1.75148
ENSG00000207175	X	118557705	118557868	snRNA	RNU1-67P	8	5	5	7	6	9	6.89515	0.808069	0.709292	1.13926	0.254595	NA	1.75087
ENSG00000206848	6	42631900	42632006	snRNA	RNU6-890P	5	2	6	3	2	12	4.93521	0.807662	0.889007	0.908499	0.363615	NA	1.75037
ENSG00000243445	16	2382314	2382733	pseudogene	RP11-715J22.1	9	5	6	3	15	8	7.42208	0.807213	0.699528	1.15394	0.248525	NA	1.74983
ENSG00000183496	15	82334119	82338482	protein_coding	MEX3B	134	116	120	83	192	206	140.718	0.806757	0.19725	4.09002	4.31338e-05	0.00140965	1.74927
ENSG00000166833	11	19372271	20143144	protein_coding	NAV2	218	174	130	130	238	298	196.692	0.806473	0.18075	4.46183	8.12644e-06	0.000350082	1.74893
ENSG00000266717	17	65947001	65947862	antisense	RP11-855A2.3	55	20	24	28	49	45	36.6769	0.806472	0.350039	2.30395	0.0212254	0.154848	1.74893
ENSG00000178075	3	113547029	113666021	protein_coding	GRAMD1C	29	7	18	18	21	27	20.2513	0.806429	0.46001	1.75307	0.0795902	0.348247	1.74888
ENSG00000239614	3	93707478	93707790	pseudogene	HMGN1P7	9	6	2	2	12	8	6.16389	0.805703	0.781179	1.03139	0.302356	NA	1.748
ENSG00000165949	14	94571182	94583033	protein_coding	IFI27	26	16	37	24	28	49	30.5491	0.805642	0.388066	2.07604	0.03789	0.225764	1.74792
ENSG00000252887	16	89509726	89509832	snRNA	RNU6-430P	13	9	11	9	12	21	12.5244	0.805605	0.532174	1.5138	0.130076	0.452905	1.74788
ENSG00000273243	22	45551420	45551892	lincRNA	CTA-217C2.2	17	12	6	6	20	19	12.8774	0.805414	0.541191	1.48823	0.136691	0.464369	1.74765
ENSG00000233327	17	18414576	18429244	pseudogene	USP32P2	12	6	7	5	13	14	9.27175	0.805266	0.613562	1.31244	0.18937	0.540124	1.74747
ENSG00000259291	15	90617747	90625439	antisense	RP11-617F23.1	13	18	14	10	16	33	17.2018	0.805218	0.478662	1.68223	0.0925249	0.379582	1.74741
ENSG00000182749	1	26187701	26197744	protein_coding	PAQR7	155	137	121	157	172	174	158.568	0.805144	0.200448	4.01673	5.90125e-05	0.00183068	1.74732
ENSG00000228753	10	21317928	21319721	pseudogene	EIF4BP2	23	10	27	16	22	39	22.9011	0.805073	0.436123	1.84598	0.0648955	0.309532	1.74723
ENSG00000149639	20	35405845	35492089	protein_coding	SOGA1	2783	2765	2522	2012	4120	4352	3094.09	0.804675	0.126206	6.37588	1.81916e-10	2.30018e-08	1.74675
ENSG00000225766	14	24505662	24520580	pseudogene	RP11-468E2.9	14	25	13	16	26	24	20.1157	0.804156	0.440582	1.82521	0.067969	0.317832	1.74612
ENSG00000255115	11	77626036	77626321	pseudogene	RP11-91P24.3	7	1	9	6	10	5	6.5589	0.803994	0.782412	1.02758	0.304146	NA	1.74593
ENSG00000248423	8	15546423	15547071	pseudogene	RP11-235P11.1	14	8	9	9	7	23	11.6636	0.803862	0.578785	1.38888	0.16487	0.508705	1.74577
ENSG00000207561	17	66420592	66420689	miRNA	MIR635	18	26	29	26	33	33	28.6419	0.803725	0.378765	2.12197	0.0338406	0.209961	1.7456
ENSG00000258521	14	100806169	100806891	antisense	RP11-638I2.9	7	11	13	6	23	12	11.9804	0.803386	0.575627	1.39567	0.162813	0.504994	1.74519
ENSG00000223815	13	60718832	60727639	antisense	DIAPH3-AS2	8	9	3	3	14	9	7.41723	0.802799	0.708529	1.13305	0.257193	NA	1.74448
ENSG00000267348	19	45579768	45593649	antisense	CTB-179K24.3	42	21	29	33	45	34	34.9623	0.802679	0.346342	2.31759	0.0204717	0.151591	1.74434
ENSG00000207757	7	99691391	99691470	miRNA	MIR93	1	3	8	3	8	5	4.79631	0.802184	0.903892	0.887479	0.374821	NA	1.74374
ENSG00000233578	20	5529486	5530127	pseudogene	RP5-1022P6.3	11	2	4	9	5	5	6.40608	0.801681	0.798359	1.00416	0.315301	NA	1.74313
ENSG00000230415	1	1210603	1215800	lincRNA	RP5-902P8.10	10	6	4	5	11	9	7.42114	0.801666	0.68243	1.17472	0.240105	NA	1.74311
ENSG00000200879	11	122928785	122928869	snoRNA	SNORD14E	13	17	11	17	17	16	15.972	0.801509	0.487154	1.64529	0.0999102	0.395627	1.74292
ENSG00000167107	17	48503519	48552206	protein_coding	ACSF2	351	254	235	219	379	466	316.571	0.801286	0.151784	5.27911	1.29811e-07	9.15369e-06	1.74265
ENSG00000178026	22	24981588	24989175	protein_coding	FAM211B	36	34	27	23	50	51	36.6393	0.800109	0.320868	2.49357	0.0126464	0.109213	1.74123
ENSG00000260495	16	81344336	81347028	antisense	RP11-55K13.1	82	51	73	85	69	93	79.0791	0.799441	0.273698	2.92088	0.00349041	0.0447192	1.74043
ENSG00000215527	18	12658042	12663470	protein_coding	AP005482.1	19	6	9	12	11	18	12.6842	0.799221	0.551928	1.44805	0.147602	0.484364	1.74016
ENSG00000241228	11	36018776	36019225	pseudogene	RP5-916O11.1	9	6	5	3	9	14	7.36345	0.799163	0.69247	1.15408	0.248469	NA	1.74009
ENSG00000270911	1	98321131	98322381	pseudogene	RP11-272L13.4	12	2	6	4	14	7	7.29228	0.799003	0.732902	1.09019	0.275629	NA	1.7399
ENSG00000182752	9	118916083	119164601	protein_coding	PAPPA	38	21	14	20	38	32	27.0296	0.798295	0.386041	2.0679	0.0386492	0.228284	1.73904
ENSG00000269439	19	17599799	17622698	lincRNA	CTD-3131K8.2	7	10	10	14	11	7	10.7572	0.798092	0.614205	1.29939	0.19381	0.54721	1.7388
ENSG00000259172	15	101835624	101845942	antisense	RP11-299G20.2	39	11	19	21	30	33	25.5349	0.797967	0.411666	1.93838	0.0525764	0.275555	1.73865
ENSG00000168421	4	40192673	40248587	protein_coding	RHOH	15	13	11	6	20	25	14.5207	0.797566	0.504309	1.5815	0.113763	0.42264	1.73817
ENSG00000196090	20	40701392	41818610	protein_coding	PTPRT	20	21	14	16	27	26	20.9008	0.79707	0.413937	1.92558	0.0541564	0.280719	1.73757
ENSG00000261582	20	33855688	33867846	antisense	RP4-614O4.11	2	7	3	0	6	11	4.52527	0.7965	0.962196	0.827794	0.407787	NA	1.73688
ENSG00000122986	12	111065646	111142755	protein_coding	HVCN1	3	5	10	6	10	7	7.13889	0.796279	0.728396	1.0932	0.274308	NA	1.73662
ENSG00000256898	11	73632710	73633241	pseudogene	RP11-707G14.8	11	8	7	6	12	15	9.71457	0.796093	0.593536	1.34127	0.179832	0.52939	1.73639
ENSG00000259264	15	74495046	74513896	antisense	RP11-60L3.1	13	5	9	9	13	11	10.1856	0.795819	0.592901	1.34225	0.179516	0.529054	1.73606
ENSG00000237353	11	125703211	125709964	protein_coding	PATE4	90	43	64	33	108	115	73.159	0.79534	0.287389	2.76746	0.00564942	0.0637394	1.73549
ENSG00000088298	20	33703167	33865928	protein_coding	EDEM2	213	194	181	204	234	285	224.739	0.795329	0.172615	4.60753	4.07486e-06	0.000195061	1.73547
ENSG00000224541	21	27530409	27548142	antisense	AP001439.2	9	4	8	4	11	12	7.82823	0.795021	0.670265	1.18613	0.235571	NA	1.7351
ENSG00000043039	11	129245835	129322171	protein_coding	BARX2	188	225	217	200	323	268	243.074	0.794965	0.183909	4.3226	1.54204e-05	0.00060669	1.73503
ENSG00000173535	8	22941868	22974950	protein_coding	TNFRSF10C	218	219	176	226	268	250	234.504	0.794799	0.185281	4.28969	1.7892e-05	0.000684828	1.73484
ENSG00000267666	19	663482	668063	lincRNA	AC004156.3	12	4	9	5	9	18	9.25227	0.794744	0.637573	1.24652	0.212575	0.570455	1.73477
ENSG00000251928	11	16995968	16996035	snRNA	RNU6-585P	6	7	8	8	8	10	8.18896	0.794563	0.654493	1.21401	0.224743	NA	1.73455
ENSG00000229254	11	124246773	124247697	pseudogene	OR8C1P	19	7	11	10	13	23	13.7277	0.794436	0.524211	1.51549	0.129648	0.452217	1.7344
ENSG00000180846	19	1952530	1954585	antisense	CSNK1G2-AS1	21	22	25	17	38	32	25.9791	0.794311	0.380209	2.08914	0.0366949	0.220948	1.73425
ENSG00000263874	17	37081421	37084310	lincRNA	LINC00672	12	13	7	9	18	13	12.1024	0.794258	0.542618	1.46375	0.143262	0.476197	1.73418
ENSG00000240463	14	35037895	35038335	pseudogene	RPS19P3	27	13	15	15	31	22	20.4827	0.793525	0.429529	1.84743	0.0646846	0.309077	1.7333
ENSG00000203504	11	31705636	31707478	pseudogene	AC131571.2	29	5	8	10	20	21	15.0475	0.793397	0.548632	1.44614	0.148139	0.485256	1.73315
ENSG00000140044	14	75894419	75940814	protein_coding	JDP2	132	168	104	114	179	218	154.012	0.793293	0.203415	3.89988	9.6239e-05	0.00274922	1.73303
ENSG00000267883	21	47183565	47190005	protein_coding	PRED60	19	11	16	9	26	24	17.1759	0.793231	0.462617	1.71466	0.0864079	0.364777	1.73295
ENSG00000156475	5	145967936	146464347	protein_coding	PPP2R2B	27	23	13	18	35	25	23.642	0.793165	0.402645	1.96989	0.0488513	0.264747	1.73287
ENSG00000267667	17	59208065	59213325	antisense	RP11-136H19.1	59	37	27	25	57	74	45.3181	0.791913	0.315352	2.51121	0.012032	0.105616	1.73137
ENSG00000263326	16	25082811	25084048	pseudogene	RP11-266L9.6	11	7	6	9	8	12	9.08692	0.791862	0.622633	1.2718	0.203445	NA	1.73131
ENSG00000261386	16	67583117	67597861	lincRNA	CTD-2012K14.6	46	28	39	35	53	52	42.8347	0.791617	0.30247	2.61718	0.00886601	0.0862422	1.73101
ENSG00000233010	22	30004889	30005490	pseudogene	RPEP4	11	12	6	6	16	15	10.8268	0.791567	0.573007	1.38143	0.167148	0.512142	1.73095
ENSG00000147526	8	38585704	38710546	protein_coding	TACC1	368	367	272	286	533	441	381.719	0.79146	0.154171	5.13366	2.84157e-07	1.854e-05	1.73082
ENSG00000272223	6	43001635	43002143	antisense	RP1-20C7.6	4	3	8	2	10	8	5.70388	0.791409	0.804113	0.9842	0.325017	NA	1.73076
ENSG00000268518	19	50990067	50990895	lincRNA	CTD-2545M3.8	39	15	19	10	40	44	26.5275	0.791055	0.420242	1.88238	0.0597847	0.296975	1.73034
ENSG00000249242	4	83404323	83483510	protein_coding	TMEM150C	540	388	388	469	524	590	497.014	0.790884	0.157728	5.01424	5.32448e-07	3.26485e-05	1.73013
ENSG00000266946	18	56357588	56359385	pseudogene	MRPL37P1	9	4	5	8	9	4	6.85105	0.790629	0.73816	1.07108	0.284134	NA	1.72983
ENSG00000261040	17	58160927	58169246	processed_transcript	CTD-2319I12.1	68	41	52	57	53	86	61.0266	0.790516	0.280295	2.8203	0.0047979	0.056569	1.72969
ENSG00000157322	16	69984810	69998141	protein_coding	CLEC18A	20	30	12	14	19	47	23.3845	0.790461	0.45086	1.75323	0.0795625	0.348247	1.72963
ENSG00000261135	1	16841140	16842249	lincRNA	RP4-798A10.7	9	17	13	18	14	15	15.4043	0.78975	0.51716	1.52709	0.126738	0.447708	1.72878
ENSG00000239005	4	140357522	140357648	snoRNA	ACA64	3	5	4	4	6	5	4.65429	0.7887	0.855422	0.922001	0.356528	NA	1.72752
ENSG00000197496	20	45338126	45364965	protein_coding	SLC2A10	1086	840	895	893	1117	1466	1067.8	0.788641	0.13121	6.01051	1.84944e-09	1.98291e-07	1.72745
ENSG00000173540	3	49754277	49761384	protein_coding	GMPPB	2	13	5	5	15	6	7.83042	0.788432	0.748477	1.05338	0.292166	NA	1.7272
ENSG00000221774	10	71123311	71123397	miRNA	AC016821.1	7	4	2	8	5	1	4.98335	0.787652	0.920898	0.855309	0.39238	NA	1.72626
ENSG00000251869	X	24762558	24762687	snoRNA	SCARNA23	2	4	3	1	6	5	3.39585	0.787596	1.00848	0.780972	0.434819	NA	1.7262
ENSG00000099869	11	2161731	2169894	antisense	IGF2-AS	0	0	7	0	5	6	2.89638	0.787315	2.70136	0.291452	0.770706	NA	1.72586
ENSG00000227242	1	146490895	146596107	pseudogene	NBPF13P	16	11	2	11	10	13	10.7208	0.787315	0.623607	1.26252	0.206763	0.563367	1.72586
ENSG00000239500	X	117250142	117250763	pseudogene	RP1-169K13.3	5	3	5	2	4	11	4.82725	0.787092	0.860276	0.914929	0.360229	NA	1.72559
ENSG00000188883	7	139137436	139168458	protein_coding	KLRG2	183	192	146	160	231	256	197.964	0.787	0.171508	4.5887	4.46022e-06	0.000210757	1.72548
ENSG00000232879	1	161004624	161004796	pseudogene	RP11-544M22.3	12	4	6	3	15	10	7.96066	0.786531	0.686063	1.14644	0.251612	NA	1.72492
ENSG00000177706	7	192969	300711	protein_coding	FAM20C	259	207	162	143	316	337	234.588	0.786245	0.173983	4.5191	6.2104e-06	0.00028114	1.72458
ENSG00000258526	14	39944044	39982984	lincRNA	RP11-111A21.1	26	12	19	12	32	28	21.1326	0.786201	0.425354	1.84834	0.0645526	0.308853	1.72453
ENSG00000255298	11	124134723	124135763	protein_coding	OR8G5	8	3	5	4	4	12	5.90913	0.78616	0.783327	1.00362	0.315563	NA	1.72448
ENSG00000197872	2	16730727	16847599	protein_coding	FAM49A	21	14	7	20	10	18	15.8527	0.785722	0.52908	1.48507	0.137525	0.4658	1.72395
ENSG00000263607	13	21716330	21716629	misc_RNA	RN7SL80P	7	3	8	2	5	17	6.66931	0.785698	0.779131	1.00843	0.313249	NA	1.72393
ENSG00000226453	6	82554902	82643197	lincRNA	RP11-379B8.1	6	12	10	12	14	8	11.0429	0.785368	0.598217	1.31285	0.189234	0.539904	1.72353
ENSG00000266236	17	80439974	80441264	sense_intronic	NARF-IT1	17	8	8	8	12	21	12.1199	0.784652	0.549605	1.42767	0.153388	0.492728	1.72268
ENSG00000263680	17	70422080	70424993	lincRNA	RP11-57A1.1	21	12	8	14	21	14	15.2633	0.784637	0.499707	1.57019	0.11637	0.428686	1.72266
ENSG00000239910	14	74641159	74641454	misc_RNA	RN7SL530P	9	0	5	6	6	4	5.19666	0.784532	0.897813	0.873826	0.382213	NA	1.72253
ENSG00000259090	14	35627110	35628305	pseudogene	RP11-173D9.5	22	2	7	8	16	13	11.0787	0.78435	0.637511	1.23033	0.218573	0.579327	1.72232
ENSG00000255318	11	67385750	67394775	lincRNA	RP11-655M14.13	11	3	6	7	4	13	7.42398	0.784031	0.722439	1.08526	0.277808	NA	1.72194
ENSG00000203397	X	73285918	73286427	pseudogene	RP13-36G14.3	8	4	3	0	9	11	5.32013	0.783953	0.869566	0.901545	0.367299	NA	1.72184
ENSG00000109758	4	3443614	3451211	protein_coding	HGFAC	10	13	15	6	22	22	14.3881	0.783799	0.515969	1.51908	0.128742	0.450719	1.72166
ENSG00000200560	17	61650603	61650706	snRNA	RNU6-288P	13	9	8	14	10	11	11.5032	0.783707	0.572473	1.36898	0.171004	0.517039	1.72155
ENSG00000231920	10	21462943	21463977	antisense	NEBL-AS1	20	14	12	18	16	21	17.4478	0.783357	0.461421	1.69771	0.0895634	0.371834	1.72113
ENSG00000125384	14	52781023	52795324	protein_coding	PTGER2	17	3	11	6	14	19	11.3078	0.783253	0.599291	1.30697	0.191224	0.542626	1.72101
ENSG00000064042	4	41361624	41702061	protein_coding	LIMCH1	5	10	1	2	8	11	5.91746	0.783096	0.827347	0.946514	0.343886	NA	1.72082
ENSG00000179362	15	45803334	45878488	pseudogene	HMGN2P46	6	4	10	9	8	7	7.85177	0.782575	0.693972	1.12768	0.259457	NA	1.7202
ENSG00000237998	10	72625245	72626128	antisense	RP11-432J9.5	19	2	10	12	12	12	11.453	0.782551	0.620434	1.2613	0.207202	0.564045	1.72017
ENSG00000234361	6	158250175	158251605	antisense	RP11-52J3.3	7	5	6	9	4	8	6.98488	0.782387	0.730061	1.07167	0.283866	NA	1.71997
ENSG00000265112	9	91927140	91927221	miRNA	MIR3153	7	4	8	10	6	6	7.4423	0.78228	0.718155	1.08929	0.276025	NA	1.71985
ENSG00000260919	15	74905535	74907937	antisense	CTD-3154N5.1	14	10	0	8	13	7	8.72887	0.782239	0.734358	1.0652	0.286785	NA	1.7198
ENSG00000225951	9	131231236	131235291	antisense	ODF2-AS1	8	6	7	6	13	7	7.93743	0.781825	0.662924	1.17936	0.238255	NA	1.7193
ENSG00000221514	16	70563412	70563491	snoRNA	SNORD111B	7	4	6	5	8	8	6.40205	0.780813	0.726448	1.07484	0.282448	NA	1.7181
ENSG00000239300	2	9645574	9652541	antisense	RP11-400L8.2	18	16	16	20	22	18	19.2088	0.780557	0.442441	1.76421	0.077697	0.343915	1.71779
ENSG00000101871	X	10413350	10851773	protein_coding	MID1	36	30	19	24	32	49	31.7175	0.78051	0.351638	2.21964	0.0264432	0.177912	1.71774
ENSG00000184619	17	8271955	8280029	protein_coding	KRBA2	14	20	13	8	26	27	17.6346	0.780274	0.467278	1.66983	0.094953	0.384562	1.71746
ENSG00000140623	16	4827670	4838522	protein_coding	2018-09-12	20	11	9	11	17	21	14.7629	0.780217	0.492627	1.58379	0.113242	0.421387	1.71739
ENSG00000253878	8	95962265	95963624	sense_intronic	RP11-347C18.3	77	48	61	70	82	70	70.4985	0.780026	0.264792	2.9458	0.00322121	0.0420938	1.71716
ENSG00000251733	9	19063654	19063784	snoRNA	SCARNA8	2	9	7	8	8	6	7.1992	0.779869	0.744189	1.04794	0.294664	NA	1.71697
ENSG00000130707	9	133320316	133376661	protein_coding	ASS1	1443	1539	1402	1486	1934	1925	1669.87	0.779674	0.141549	5.50815	3.62634e-08	2.96809e-06	1.71674
ENSG00000273186	9	131193877	131194285	sense_intronic	RP11-339B21.10	11	8	10	6	11	20	10.8135	0.779419	0.57505	1.35539	0.175292	0.521881	1.71644
ENSG00000238197	21	34100426	34115433	antisense	PAXBP1-AS1	48	22	28	17	60	47	35.8631	0.778943	0.357745	2.17737	0.0294529	0.191894	1.71587
ENSG00000105810	7	92234235	92465908	protein_coding	CDK6	867	600	454	587	865	863	712.705	0.778756	0.15146	5.14167	2.72303e-07	1.79583e-05	1.71565
ENSG00000229789	9	68726629	68745997	pseudogene	RP11-391M20.1	6	4	6	0	6	16	5.83767	0.778425	0.854501	0.910971	0.362311	NA	1.71526
ENSG00000223642	2	160242878	160261147	antisense	AC008277.1	9	9	8	3	16	15	9.61623	0.778055	0.616756	1.26153	0.207118	0.563901	1.71482
ENSG00000238886	9	33952767	33952848	snoRNA	SNORD121A	8	3	3	6	8	2	5.2248	0.777895	0.857058	0.907634	0.364072	NA	1.71463
ENSG00000223650	X	73325407	73327793	pseudogene	UHRF2P1	65	20	28	25	54	60	40.9343	0.777862	0.352633	2.20587	0.027393	0.182163	1.71459
ENSG00000272183	2	74728844	74729492	antisense	RP11-523H20.3	5	9	15	5	8	26	11.1849	0.777708	0.639612	1.21591	0.224021	0.585614	1.71441
ENSG00000224574	21	46827301	46829980	antisense	COL18A1-AS2	52	51	51	44	70	78	58.3762	0.777594	0.260314	2.98714	0.00281597	0.037906	1.71427
ENSG00000239593	9	124042141	124045008	antisense	RP11-477J21.6	18	4	5	14	11	4	9.95211	0.777268	0.698755	1.11236	0.265983	0.63348	1.71388
ENSG00000259803	16	89262406	89268072	protein_coding	SLC22A31	26	25	47	27	37	61	37.7116	0.776993	0.360616	2.15463	0.0311909	0.199252	1.71356
ENSG00000270659	2	214017694	214018383	lincRNA	RP11-105N14.1	16	9	7	9	14	16	11.8035	0.776593	0.5459	1.42259	0.154855	0.493844	1.71308
ENSG00000271161	3	47541331	47541897	pseudogene	RP11-708J19.2	9	4	10	3	11	16	8.50277	0.77635	0.666358	1.16506	0.243993	NA	1.71279
ENSG00000255575	12	120494839	120494984	pseudogene	RP1-267D11.1	5	5	4	3	1	14	5.21987	0.77633	0.885556	0.876659	0.380672	NA	1.71277
ENSG00000163071	4	52917497	52963458	protein_coding	SPATA18	187	138	135	183	165	191	173.541	0.776097	0.214184	3.62351	0.000290629	0.00665389	1.71249
ENSG00000253190	8	67024902	67027440	lincRNA	AC084082.3	19	19	9	20	20	15	17.8673	0.77605	0.478225	1.62277	0.104638	0.403542	1.71244
ENSG00000138670	4	82347547	82965397	protein_coding	RASGEF1B	7	5	2	4	6	7	5.1524	0.776017	0.816703	0.950182	0.34202	NA	1.7124
ENSG00000264756	17	61917343	61917644	misc_RNA	RN7SL805P	35	40	43	45	52	46	45.5321	0.775836	0.312892	2.47957	0.0131543	0.111705	1.71218
ENSG00000104848	19	49570675	49576198	protein_coding	KCNA7	7	6	8	9	10	6	8.13631	0.775488	0.668496	1.16005	0.246029	NA	1.71177
ENSG00000115825	2	37477645	37551951	protein_coding	PRKD3	173	99	101	96	167	197	137.933	0.775386	0.20043	3.86862	0.000109455	0.00307311	1.71165
ENSG00000247011	17	49012350	49022074	lincRNA	RP11-700H6.1	5	7	3	6	5	7	5.74603	0.775241	0.783309	0.9897	0.322321	NA	1.71148
ENSG00000110446	11	60704556	60720002	protein_coding	SLC15A3	22	24	7	24	15	22	20.0509	0.775086	0.488408	1.58696	0.112521	0.420068	1.71129
ENSG00000123405	12	54685895	54694905	protein_coding	NFE2	2	7	8	5	3	14	6.66449	0.774859	0.792271	0.978023	0.328063	NA	1.71102
ENSG00000242888	14	100440673	100441486	pseudogene	RP11-436M15.1	203	115	145	141	199	223	172.869	0.774561	0.186238	4.15899	3.1966e-05	0.00110578	1.71067
ENSG00000257604	12	79893899	79894467	pseudogene	RP11-359M6.2	9	2	2	2	7	7	4.56612	0.774136	0.894477	0.865462	0.386785	NA	1.71017
ENSG00000071677	2	238475217	238475818	protein_coding	PRLH	4	5	2	2	5	7	4.06197	0.774103	0.915506	0.845547	0.397806	NA	1.71013
ENSG00000270255	8	18859137	18859460	pseudogene	RP11-420B22.2	22	9	10	18	14	15	15.3399	0.773917	0.514968	1.50284	0.132879	0.457505	1.70991
ENSG00000182809	14	105939299	105946499	protein_coding	CRIP2	1195	1236	1097	863	1676	1950	1334.9	0.773678	0.135181	5.72326	1.045e-08	9.62761e-07	1.70962
ENSG00000262094	17	81168296	81175490	lincRNA	AC139099.5	7	8	4	4	8	12	7.04716	0.773585	0.701701	1.10244	0.27027	NA	1.70951
ENSG00000261087	8	102179033	102181857	lincRNA	KB-1460A1.5	23	13	10	10	22	25	16.7889	0.773327	0.467751	1.65329	0.0982723	0.392105	1.70921
ENSG00000214243	7	76279718	76280214	pseudogene	AC004980.10	8	4	4	6	3	10	5.96694	0.772522	0.782887	0.986761	0.32376	NA	1.70825
ENSG00000255462	11	11591631	11595329	antisense	RP11-483L5.1	10	3	9	6	12	9	8.20001	0.771094	0.665598	1.1585	0.246661	NA	1.70656
ENSG00000266714	17	73584139	73622929	protein_coding	MYO15B	469	269	383	252	527	637	417.775	0.771069	0.177472	4.34475	1.39435e-05	0.000560615	1.70653
ENSG00000137936	1	94027347	94312706	protein_coding	BCAR3	567	400	379	386	601	657	501.392	0.770853	0.131741	5.85126	4.87854e-09	4.88761e-07	1.70628
ENSG00000269089	11	61735453	61736755	protein_coding	AP003733.1	40	28	34	34	34	56	38.4769	0.770836	0.325919	2.36512	0.0180245	0.138849	1.70626
ENSG00000254876	9	100000731	100059596	processed_transcript	RP11-23J9.5	30	21	11	17	36	22	22.8096	0.770646	0.423318	1.82049	0.0686846	0.319772	1.70603
ENSG00000268977	16	79015647	79015739	protein_coding	PIH1	16	14	4	10	16	15	12.5321	0.770487	0.552594	1.39431	0.163224	0.505841	1.70585
ENSG00000232648	4	184416091	184425647	antisense	RP11-367N14.2	12	3	8	6	13	9	8.4576	0.770022	0.659897	1.16688	0.243258	NA	1.7053
ENSG00000199806	21	38224211	38224328	rRNA	RNA5SP491	6	3	3	2	8	5	4.35137	0.769984	0.886301	0.868761	0.384978	NA	1.70525
ENSG00000203999	20	48909257	48931459	lincRNA	RP11-290F20.1	24	24	27	26	42	23	28.6804	0.769697	0.38223	2.0137	0.044041	0.247835	1.70491
ENSG00000180176	11	2185159	2193107	protein_coding	TH	117	107	103	64	177	177	122.192	0.769609	0.217299	3.5417	0.00039755	0.00840991	1.70481
ENSG00000230013	9	107753077	107754062	lincRNA	RP11-217B7.3	15	7	11	13	11	15	12.4501	0.769168	0.545099	1.41106	0.158227	0.498613	1.70429
ENSG00000176160	17	56497528	56565745	protein_coding	HSF5	4	5	5	8	2	6	5.52665	0.768807	0.839685	0.91559	0.359882	NA	1.70386
ENSG00000263177	16	3419957	3420906	pseudogene	RP11-433P17.2	6	10	13	19	3	10	11.6177	0.76879	0.683446	1.12487	0.260642	0.626722	1.70384
ENSG00000181013	17	56618948	56621729	protein_coding	C17orf47	4	16	11	10	14	15	12.1135	0.768597	0.582882	1.31861	0.187298	0.537896	1.70361
ENSG00000260194	16	54032225	54033881	antisense	RP11-357N13.2	15	6	6	6	14	13	9.76753	0.767751	0.605988	1.26694	0.205177	0.561364	1.70261
ENSG00000207991	9	126164804	126164882	miRNA	MIR601	6	2	8	4	8	8	6.0169	0.76743	0.772435	0.993521	0.320456	NA	1.70224
ENSG00000259442	15	83412975	83419041	antisense	RP11-752G15.8	12	20	19	17	23	23	19.6722	0.767317	0.442383	1.73451	0.0828282	0.356054	1.7021
ENSG00000249140	5	178999157	178999742	pseudogene	PRDX2P3	21	13	21	13	21	35	20.5222	0.766995	0.431691	1.77672	0.0756138	0.338412	1.70172
ENSG00000196119	11	124439893	124441037	protein_coding	OR8A1	13	7	6	3	17	13	9.34536	0.766723	0.632964	1.21132	0.225772	0.58772	1.7014
ENSG00000130584	20	62375019	62462597	protein_coding	ZBTB46	425	419	414	327	605	644	474.533	0.76663	0.139601	5.49156	3.98402e-08	3.23168e-06	1.70129
ENSG00000259515	14	103399911	103403514	antisense	RP11-365N19.2	25	17	21	16	31	31	23.4828	0.766617	0.390315	1.9641	0.0495186	0.266468	1.70128
ENSG00000270361	1	154909846	154910535	lincRNA	RP11-307C12.13	5	5	7	5	11	5	6.48656	0.766387	0.740145	1.03546	0.300456	NA	1.701
ENSG00000260206	15	75928480	75931580	antisense	CTD-2026K11.2	4	4	4	3	5	7	4.5023	0.765958	0.859727	0.890931	0.372966	NA	1.7005
ENSG00000257390	12	56151059	56221330	protein_coding	RP11-762I7.5	16	6	7	8	9	18	10.5576	0.765341	0.594449	1.28748	0.197927	0.551992	1.69977
ENSG00000078401	6	12290596	12297427	protein_coding	EDN1	22	16	13	15	21	26	18.9563	0.765206	0.43206	1.77106	0.0765501	0.340653	1.69961
ENSG00000229344	1	568137	568818	pseudogene	RP5-857K21.7	24	28	16	21	28	34	25.5742	0.765173	0.383802	1.99367	0.0461886	0.255067	1.69957
ENSG00000254363	5	139536904	139552636	processed_transcript	CTB-131B5.5	18	19	15	20	23	19	19.8258	0.765039	0.435173	1.75801	0.0787457	0.346344	1.69942
ENSG00000206954	17	46166040	46166146	snRNA	RNU6-1201P	2	4	10	3	13	5	6.22136	0.765006	0.817436	0.935861	0.349345	NA	1.69938
ENSG00000258769	14	74949688	74950138	pseudogene	RAP1AP	7	4	10	6	11	9	7.96817	0.76494	0.669416	1.1427	0.253164	NA	1.6993
ENSG00000152592	4	88571459	88585513	protein_coding	DMP1	15	14	12	8	15	29	15.1749	0.764629	0.496644	1.53959	0.12366	0.442063	1.69893
ENSG00000201547	17	65404890	65404997	misc_RNA	Y_RNA	7	3	6	6	7	6	6.0416	0.764559	0.759708	1.00639	0.31423	NA	1.69885
ENSG00000262583	16	75533686	75550178	pseudogene	RP11-77K12.5	11	8	13	8	14	18	12.0204	0.764311	0.541852	1.41055	0.158376	0.498742	1.69856
ENSG00000135773	1	230883130	230937749	protein_coding	CAPN9	291	173	167	200	233	319	233.125	0.764057	0.18588	4.11049	3.94824e-05	0.00131136	1.69826
ENSG00000171227	2	120187477	120196096	protein_coding	TMEM37	53	68	37	55	66	69	59.7695	0.763892	0.283443	2.69505	0.00703791	0.073565	1.69807
ENSG00000235686	19	12618943	12619077	pseudogene	PPIAP20	6	7	0	3	3	10	4.71219	0.763605	0.937875	0.814187	0.415538	NA	1.69773
ENSG00000236065	1	33452676	33498070	antisense	RP1-117O3.2	20	9	12	16	12	20	15.3153	0.763394	0.502701	1.51858	0.128868	0.450872	1.69748
ENSG00000223882	3	183724126	183729207	antisense	ABCC5-AS1	19	11	16	14	17	25	17.2025	0.763092	0.458535	1.66419	0.0960736	0.386784	1.69712
ENSG00000252164	9	34206132	34206239	rRNA	RNA5SP282	7	4	4	2	8	9	5.41841	0.762982	0.796413	0.958024	0.338051	NA	1.69699
ENSG00000248155	4	2609597	2609873	pseudogene	WI2-89927D4.1	8	1	7	3	8	9	5.84034	0.762971	0.802482	0.950764	0.341724	NA	1.69698
ENSG00000226545	1	8858534	8859565	pseudogene	RP4-633I8.3	7	12	13	5	13	24	12.0852	0.762871	0.575504	1.32557	0.184982	0.533921	1.69686
ENSG00000234546	1	9242263	9252148	lincRNA	RP3-510D11.2	17	7	22	15	20	21	17.4415	0.76282	0.483323	1.57828	0.114501	0.424572	1.6968
ENSG00000182489	X	100168431	100184422	protein_coding	XKRX	52	68	73	83	76	68	74.5416	0.762477	0.297159	2.56589	0.0102912	0.0955822	1.6964
ENSG00000115963	2	151324709	151395525	protein_coding	RND3	643	413	347	466	573	608	517.196	0.762418	0.16577	4.59924	4.24036e-06	0.000201929	1.69633
ENSG00000272707	3	194358234	194358393	lincRNA	RP11-534C12.1	3	5	6	8	5	3	5.5854	0.761939	0.836164	0.911232	0.362173	NA	1.69577
ENSG00000226419	1	113499037	113542118	antisense	SLC16A1-AS1	3	3	5	0	6	9	4.04463	0.761343	0.97337	0.782171	0.434114	NA	1.69507
ENSG00000223901	21	47640183	47641992	antisense	AP001469.5	12	3	11	6	17	9	9.5993	0.761159	0.639808	1.18967	0.234177	0.595974	1.69485
ENSG00000234290	5	131804582	131808735	antisense	AC116366.6	29	14	15	21	24	23	21.5163	0.761106	0.423844	1.79572	0.0725391	0.331324	1.69479
ENSG00000269176	11	62553498	62554257	antisense	RP11-727F15.12	11	5	7	6	11	11	8.45891	0.761024	0.637395	1.19396	0.232494	NA	1.69469
ENSG00000254495	11	70204304	70204783	antisense	AP000487.4	18	11	15	12	17	25	16.3696	0.760668	0.466871	1.62929	0.103252	0.401473	1.69427
ENSG00000232912	1	8484705	8494898	antisense	RP5-1115A15.1	21	23	11	11	24	34	20.2389	0.760579	0.439421	1.73087	0.0834758	0.357497	1.69417
ENSG00000225124	2	203939408	203939865	pseudogene	AC023271.2	11	6	4	6	13	6	7.67642	0.760552	0.688447	1.10474	0.269274	NA	1.69414
ENSG00000168348	14	36003248	36006260	protein_coding	INSM2	6	5	0	0	1	14	3.88784	0.760518	2.01977	0.376536	0.706518	NA	1.6941
ENSG00000218582	6	80662722	80663728	pseudogene	GAPDHP63	8	4	7	6	7	10	7.10864	0.76036	0.696402	1.09184	0.274903	NA	1.69391
ENSG00000225131	13	49345264	49345965	pseudogene	PSME2P2	6	5	7	6	4	12	6.82659	0.760307	0.728137	1.04418	0.296402	NA	1.69385
ENSG00000260001	19	7981030	7983982	protein_coding	TGFBR3L	40	35	26	19	50	58	37.1281	0.759661	0.330153	2.30093	0.0213953	0.155783	1.69309
ENSG00000206914	12	123252646	123252747	misc_RNA	Y_RNA	11	4	2	0	9	13	5.85135	0.759371	0.870077	0.872762	0.382793	NA	1.69275
ENSG00000264188	18	19241748	19242356	sense_intronic	RP11-13N13.5	11	13	13	10	15	21	13.9656	0.759187	0.503358	1.50824	0.131493	0.455881	1.69254
ENSG00000145888	5	151202074	151304403	protein_coding	GLRA1	7	3	7	4	10	7	6.3088	0.758811	0.743892	1.02006	0.307702	NA	1.6921
ENSG00000241316	3	67705121	67998137	lincRNA	RP11-81N13.1	9	9	9	3	15	17	9.92296	0.75845	0.609338	1.24471	0.213238	0.571482	1.69167
ENSG00000256739	11	72062391	72064254	antisense	RP11-45F15.1	7	6	10	5	12	12	8.63654	0.758285	0.636684	1.19099	0.233657	NA	1.69148
ENSG00000224814	2	234602080	234617345	antisense	AC114812.8	9	23	7	14	20	13	14.9407	0.758087	0.544239	1.39293	0.163641	0.506634	1.69125
ENSG00000253552	7	27147396	27173921	antisense	HOXA-AS2	13	16	6	9	15	19	12.9674	0.757922	0.533351	1.42106	0.1553	0.494815	1.69105
ENSG00000246366	8	71520812	71575514	protein_coding	RP11-382J12.1	58	19	29	28	49	50	38.4685	0.757251	0.346072	2.18813	0.0286599	0.188101	1.69027
ENSG00000138411	2	197059094	197458416	protein_coding	HECW2	452	349	254	330	464	459	389.9	0.756403	0.158787	4.76363	1.90138e-06	0.000102502	1.68927
ENSG00000140527	15	90234028	90286869	protein_coding	WDR93	15	8	8	12	14	10	11.5584	0.756266	0.563427	1.34226	0.179512	0.529054	1.68911
ENSG00000252971	17	20193570	20193671	snRNA	RNU6-1057P	8	5	3	5	7	7	5.87608	0.756233	0.762446	0.991851	0.32127	NA	1.68907
ENSG00000258560	14	100519140	100541215	antisense	CTD-2376I20.1	43	21	20	13	42	50	30.1891	0.755932	0.38451	1.96596	0.0493032	0.265915	1.68872
ENSG00000170471	20	37101459	37207504	protein_coding	RALGAPB	1131	840	849	863	1198	1324	1048.61	0.755873	0.119505	6.32505	2.53148e-10	3.13595e-08	1.68865
ENSG00000252620	3	195249885	195250019	snRNA	RNU6ATAC24P	5	0	5	3	5	4	3.70638	0.755811	1.00933	0.748824	0.453964	NA	1.68858
ENSG00000243137	19	43696854	43711451	protein_coding	PSG4	22	25	13	18	17	38	22.3698	0.755775	0.43064	1.755	0.0792587	0.347653	1.68854
ENSG00000227492	10	101989424	101993757	antisense	RP11-316M21.6	2	8	4	3	5	10	5.33133	0.754849	0.836936	0.90192	0.3671	NA	1.68746
ENSG00000253516	8	81724377	81724816	pseudogene	HMGB1P41	6	5	8	4	7	13	7.0938	0.754385	0.704545	1.07074	0.284286	NA	1.68691
ENSG00000269694	19	18992489	18994185	antisense	AC005197.2	3	6	5	5	7	5	5.40374	0.754082	0.805312	0.936385	0.349075	NA	1.68656
ENSG00000128271	22	24813847	24838328	protein_coding	ADORA2A	21	10	7	8	22	16	13.6346	0.753774	0.528903	1.42516	0.15411	0.493355	1.6862
ENSG00000234880	21	46409779	46414001	lincRNA	LINC00163	13	20	7	10	29	10	14.9134	0.753357	0.547561	1.37584	0.16887	0.514212	1.68571
ENSG00000262136	16	69760916	69776466	antisense	CTD-2033A16.3	28	21	15	21	29	26	23.7557	0.753344	0.394649	1.9089	0.0562755	0.286107	1.6857
ENSG00000208308	2	135894198	135894325	snoRNA	SNORA40	10	14	11	3	20	23	12.9031	0.753311	0.563051	1.33791	0.180927	0.530199	1.68566
ENSG00000130876	19	33699570	33716756	protein_coding	SLC7A10	8	9	13	4	15	20	11.1813	0.752547	0.58543	1.28546	0.198632	0.552948	1.68476
ENSG00000214145	3	194014254	194030592	lincRNA	LINC00887	11	7	4	7	9	10	8.06785	0.752184	0.657597	1.14384	0.252691	NA	1.68434
ENSG00000249214	15	83684154	83684448	pseudogene	AC022558.1	14	11	7	11	4	23	11.8433	0.751958	0.608268	1.23623	0.216374	0.576179	1.68408
ENSG00000235721	2	110765252	110768360	pseudogene	AC013268.3	14	18	12	12	20	22	16.4762	0.751461	0.464489	1.61782	0.105701	0.406188	1.6835
ENSG00000139508	13	29274201	29293107	protein_coding	SLC46A3	124	118	119	122	158	152	136.029	0.75145	0.198534	3.785	0.00015371	0.00404322	1.68348
ENSG00000231562	9	109741057	109741835	pseudogene	RP11-508N12.3	7	1	6	1	8	9	5.00751	0.751096	0.880787	0.852756	0.393795	NA	1.68307
ENSG00000242282	2	3579403	3584463	lincRNA	AC108488.4	3	4	7	5	8	4	5.42699	0.750987	0.817734	0.918376	0.358422	NA	1.68294
ENSG00000261978	17	77997693	77999906	antisense	CTD-2529O21.2	5	5	10	5	12	8	7.60262	0.75093	0.690706	1.08719	0.276952	NA	1.68288
ENSG00000256351	12	110297572	110298225	pseudogene	RP1-7G5.5	3	3	8	5	9	3	5.4429	0.750691	0.841023	0.892593	0.372075	NA	1.6826
ENSG00000234535	13	34185104	34185659	lincRNA	RP11-37L2.1	71	34	55	47	73	72	59.1724	0.750425	0.275406	2.7248	0.00643414	0.0691667	1.68229
ENSG00000230993	2	122416051	122416549	pseudogene	RPL12P15	3	3	3	0	5	7	3.24385	0.750199	1.05619	0.710286	0.477527	NA	1.68202
ENSG00000256972	11	115204296	115210981	lincRNA	AP000462.3	6	8	5	6	8	9	7.15399	0.749972	0.691251	1.08495	0.277944	NA	1.68176
ENSG00000149634	20	44515128	44516274	protein_coding	SPATA25	12	18	17	11	21	27	17.7025	0.749829	0.459104	1.63325	0.102417	0.40025	1.68159
ENSG00000213090	2	202275267	202278031	pseudogene	AC007256.5	18	11	11	6	24	20	14.4622	0.749237	0.507304	1.4769	0.139703	0.469965	1.6809
ENSG00000228341	7	107090528	107090807	pseudogene	CTB-20D2.1	21	8	6	10	16	15	12.5642	0.748692	0.551404	1.35779	0.174529	0.52055	1.68027
ENSG00000259315	15	83394625	83407656	pseudogene	RP11-752G15.9	12	10	4	8	5	18	9.51896	0.748683	0.647731	1.15585	0.247741	0.613877	1.68026
ENSG00000228974	7	5600374	5600686	pseudogene	AC006483.5	6	3	9	5	12	5	6.79198	0.748618	0.743574	1.00678	0.314039	NA	1.68018
ENSG00000237226	11	3570975	3571749	pseudogene	RPS3AP39	11	7	5	8	8	11	8.49227	0.748566	0.64152	1.16686	0.243266	NA	1.68012
ENSG00000134326	2	6980701	7006766	protein_coding	CMPK2	6	10	2	7	9	5	6.78856	0.748116	0.755107	0.990742	0.321812	NA	1.6796
ENSG00000164929	8	104152938	104242533	protein_coding	BAALC	8	7	14	10	16	9	11.1104	0.748079	0.587821	1.27263	0.203149	0.558904	1.67956
ENSG00000133121	13	33677272	33924767	protein_coding	STARD13	655	489	444	436	712	770	586.128	0.747831	0.125302	5.96824	2.39822e-09	2.54156e-07	1.67927
ENSG00000267703	19	16551757	16554395	antisense	CTD-2013N17.4	16	9	22	12	24	22	17.6179	0.747546	0.470175	1.58993	0.111851	0.419167	1.67893
ENSG00000201343	3	176838479	176838588	misc_RNA	Y_RNA	6	4	5	2	7	10	5.44298	0.74722	0.795057	0.939831	0.347304	NA	1.67855
ENSG00000238045	16	29819966	29823306	antisense	AC009133.14	28	15	28	15	39	34	26.1944	0.747057	0.39029	1.91411	0.0556066	0.284329	1.67837
ENSG00000260452	16	28122494	28122968	pseudogene	TPRKBP2	19	4	6	10	12	11	10.4107	0.747037	0.62108	1.2028	0.229053	0.590889	1.67834
ENSG00000214894	6	30766431	30798436	processed_transcript	LINC00243	31	24	21	23	35	33	28.1893	0.746378	0.358073	2.08443	0.037121	0.222629	1.67758
ENSG00000163485	1	203059782	203136533	protein_coding	ADORA1	55	49	43	44	66	67	54.757	0.746028	0.265437	2.81057	0.00494538	0.0577875	1.67717
ENSG00000244425	22	24221682	24221977	misc_RNA	RN7SL268P	14	10	12	6	23	16	13.1707	0.745904	0.527231	1.41476	0.15714	0.497626	1.67702
ENSG00000269904	X	72744111	72782921	pseudogene	MAP2K4P1	8	4	4	2	8	10	5.70058	0.745773	0.782215	0.953412	0.340381	NA	1.67687
ENSG00000267298	19	56823297	56823855	sense_intronic	AC006116.19	10	8	8	11	12	7	9.85113	0.745268	0.611022	1.21971	0.222576	0.583551	1.67629
ENSG00000187553	10	94821021	94828454	protein_coding	CYP26C1	13	5	12	6	18	13	10.9828	0.745128	0.582118	1.28003	0.200535	0.555547	1.67612
ENSG00000082497	1	210406144	210419976	protein_coding	SERTAD4	78	74	65	90	84	75	81.7721	0.744428	0.268398	2.7736	0.00554395	0.0628589	1.67531
ENSG00000173253	9	1050354	1057552	protein_coding	DMRT2	6	8	10	6	8	16	9.05373	0.744382	0.63358	1.17488	0.240042	NA	1.67526
ENSG00000180549	9	139924626	139927462	protein_coding	FUT7	3	9	6	6	8	8	6.9307	0.744112	0.725258	1.026	0.304893	NA	1.67494
ENSG00000020577	14	55033815	55260033	protein_coding	SAMD4A	480	324	255	329	496	413	387.502	0.743971	0.171113	4.34784	1.37482e-05	0.000553977	1.67478
ENSG00000240490	1	19750878	19751163	misc_RNA	RN7SL277P	5	2	5	2	6	7	4.37475	0.743855	0.885317	0.840214	0.400789	NA	1.67465
ENSG00000171819	1	11249398	11256038	protein_coding	ANGPTL7	66	26	36	30	66	58	46.2773	0.74383	0.315897	2.35466	0.0185396	0.141274	1.67462
ENSG00000229591	7	151817086	151818802	antisense	RP5-981O7.2	21	9	11	8	21	21	14.7409	0.743625	0.500102	1.48695	0.137029	0.465078	1.67438
ENSG00000228126	1	150488233	150490508	lincRNA	LINC00568	13	14	12	12	18	17	14.6219	0.743365	0.488093	1.523	0.127759	0.448989	1.67408
ENSG00000236347	6	113852320	113864995	lincRNA	RP11-346D19.1	9	2	4	6	4	7	5.48013	0.743312	0.819686	0.906826	0.364499	NA	1.67401
ENSG00000230979	2	47917855	47918385	pseudogene	AC079250.1	13	13	11	9	30	6	13.7482	0.743161	0.57447	1.29365	0.195787	0.549199	1.67384
ENSG00000272248	6	4018947	4019436	lincRNA	RP3-406P24.4	9	3	4	4	9	6	5.75708	0.743018	0.778738	0.95413	0.340018	NA	1.67367
ENSG00000253088	7	152099865	152099978	misc_RNA	Y_RNA	17	6	17	16	21	9	15.0367	0.742957	0.543962	1.36582	0.171994	0.517928	1.6736
ENSG00000235897	3	196045201	196052441	antisense	TM4SF19-AS1	18	25	14	19	28	21	21.4448	0.742955	0.425253	1.74709	0.0806222	0.350683	1.6736
ENSG00000124613	6	27342394	27371683	protein_coding	ZNF391	19	5	15	12	21	13	14.3534	0.74277	0.532058	1.39603	0.162705	0.504887	1.67339
ENSG00000101104	20	43538703	43587676	protein_coding	PABPC1L	447	328	318	226	553	579	401.553	0.742536	0.16353	4.54066	5.6078e-06	0.000255755	1.67311
ENSG00000238612	17	65403959	65404062	snoRNA	snoU13	4	5	5	7	5	4	5.4346	0.742287	0.816411	0.909208	0.36324	NA	1.67283
ENSG00000224721	14	76041231	76045931	antisense	AC007182.6	9	2	3	7	6	2	5.13797	0.742051	0.885124	0.838359	0.401829	NA	1.67255
ENSG00000183486	21	42733870	42781317	protein_coding	MX2	4	5	6	5	10	3	5.7189	0.741902	0.801005	0.926215	0.354334	NA	1.67238
ENSG00000107165	9	12685439	12710290	protein_coding	TYRP1	11	15	15	15	16	18	15.6474	0.741841	0.486505	1.52484	0.1273	0.448664	1.67231
ENSG00000237436	1	6843952	6844903	antisense	RP11-312B8.1	17	5	8	16	9	7	11.142	0.741476	0.635747	1.16631	0.24349	0.60861	1.67189
ENSG00000247363	12	69068151	69081535	lincRNA	RP11-637A17.2	14	8	10	7	18	14	11.6759	0.741258	0.547593	1.35367	0.175843	0.522718	1.67163
ENSG00000270690	15	65750912	65751872	pseudogene	RP11-349G13.3	6	5	10	5	13	8	7.89333	0.74075	0.676424	1.0951	0.273473	NA	1.67104
ENSG00000227836	5	96278003	96278888	pseudogene	AC008850.3	7	5	7	8	8	6	7.21665	0.740505	0.701268	1.05595	0.29099	NA	1.67076
ENSG00000230815	9	97586554	97587055	sense_intronic	RP11-49O14.3	9	4	14	10	12	10	10.2729	0.740146	0.616847	1.19989	0.230184	0.592141	1.67034
ENSG00000117601	1	173872947	173886516	protein_coding	SERPINC1	4	2	6	0	8	8	4.35125	0.740079	0.951632	0.777695	0.436749	NA	1.67027
ENSG00000250614	7	76103904	76108173	antisense	AC007078.4	10	6	18	9	15	18	12.825	0.739771	0.552789	1.33825	0.180814	0.530153	1.66991
ENSG00000172296	20	12989627	13147411	protein_coding	SPTLC3	39	6	12	14	31	21	20.003	0.739654	0.508131	1.45564	0.145493	0.480453	1.66978
ENSG00000148180	9	123970072	124095121	protein_coding	GSN	3235	2962	2772	3206	3285	3906	3335.09	0.739179	0.152804	4.83742	1.31536e-06	7.44313e-05	1.66923
ENSG00000188739	1	235294498	235324772	protein_coding	RBM34	20	16	22	25	17	25	22.0489	0.738982	0.434424	1.70106	0.0889312	0.370073	1.669
ENSG00000214121	9	12972842	12973437	pseudogene	TDPX2	7	4	5	5	6	8	5.908	0.738762	0.755395	0.97798	0.328084	NA	1.66874
ENSG00000258870	14	21887779	21888119	pseudogene	EIF4EBP1P1	23	11	13	13	17	26	17.1059	0.738686	0.463502	1.59371	0.111002	0.417543	1.66866
ENSG00000143816	1	228106357	228135599	protein_coding	WNT9A	63	38	48	47	72	57	55.1229	0.738277	0.277956	2.65609	0.00790524	0.07991	1.66818
ENSG00000272464	12	120486234	120486332	snoRNA	snoU13	4	4	4	2	7	6	4.4017	0.738187	0.872296	0.846257	0.397409	NA	1.66808
ENSG00000018280	2	219246752	219261617	protein_coding	SLC11A1	38	22	15	18	25	47	26.983	0.737661	0.39698	1.85818	0.0631431	0.304809	1.66747
ENSG00000188897	16	11453702	11617444	protein_coding	CTD-3088G3.8	61	42	30	49	44	60	48.9796	0.737648	0.308592	2.39037	0.0168314	0.132327	1.66746
ENSG00000180914	3	8792094	8811314	protein_coding	OXTR	72	63	36	59	68	72	63.1169	0.737584	0.275135	2.6808	0.00734454	0.0758192	1.66738
ENSG00000236542	20	25650493	25651022	pseudogene	MED28P7	7	6	9	11	5	9	8.48257	0.737443	0.675889	1.09107	0.275242	NA	1.66722
ENSG00000205488	10	5556207	5568209	antisense	CALML3-AS1	23	19	9	16	19	25	18.6784	0.737359	0.450504	1.63674	0.101684	0.399236	1.66712
ENSG00000270808	10	75500296	75500581	pseudogene	RP11-574K11.27	12	3	4	5	13	4	6.75545	0.737305	0.764145	0.964875	0.334607	NA	1.66706
ENSG00000139112	12	10365057	10375727	protein_coding	GABARAPL1	28	19	10	18	33	15	20.7595	0.7369	0.457353	1.61123	0.10713	0.408936	1.66659
ENSG00000265736	20	30706457	30706554	miRNA	AL049539.1	11	5	9	9	14	6	9.30652	0.736759	0.636406	1.15769	0.246992	0.61285	1.66643
ENSG00000128656	2	175664091	175870097	protein_coding	CHN1	158	114	83	83	169	177	129.03	0.736231	0.206157	3.57122	0.00035532	0.00776452	1.66582
ENSG00000271715	5	10269601	10270030	lincRNA	CTD-2256P15.5	2	3	6	2	7	5	4.16	0.735945	0.92402	0.79646	0.425765	NA	1.66549
ENSG00000251455	4	152595635	152599045	antisense	RP11-164P12.3	6	4	4	3	8	6	5.09227	0.735057	0.810439	0.906987	0.364414	NA	1.66446
ENSG00000160207	21	44949072	45079374	protein_coding	HSF2BP	44	22	41	19	58	56	39.0514	0.735021	0.343239	2.14143	0.0322395	0.20354	1.66442
ENSG00000267749	19	2641836	2643851	sense_intronic	CTC-265F19.1	4	3	3	0	8	5	3.55166	0.734989	1.01853	0.72162	0.470528	NA	1.66438
ENSG00000255030	11	124227456	124228365	pseudogene	OR8B5P	10	6	2	5	9	7	6.45015	0.734898	0.746544	0.984401	0.324919	NA	1.66428
ENSG00000139547	12	57345219	57353158	protein_coding	RDH16	26	19	19	25	20	29	23.9071	0.734889	0.404518	1.8167	0.0692628	0.321403	1.66427
ENSG00000180891	17	55938604	56032684	protein_coding	CUEDC1	2192	2030	1771	1702	2594	2904	2219.57	0.734815	0.107299	6.84833	7.47187e-12	1.20166e-09	1.66418
ENSG00000241769	X	148609130	148622504	antisense	LINC00893	73	40	59	67	76	53	63.9315	0.734679	0.297793	2.46708	0.013622	0.114195	1.66403
ENSG00000207741	7	73605528	73605624	miRNA	MIR590	22	22	16	29	12	26	22.6738	0.734415	0.461068	1.59286	0.111192	0.417746	1.66372
ENSG00000183067	21	41117334	41174023	protein_coding	IGSF5	9	5	8	10	6	9	8.31456	0.734256	0.667013	1.10081	0.270979	NA	1.66354
ENSG00000232994	2	203904831	203905622	pseudogene	RPL7P14	17	11	10	9	12	25	13.7919	0.733978	0.516586	1.42082	0.155368	0.494815	1.66322
ENSG00000162592	1	3668962	3688209	protein_coding	CCDC27	9	7	3	4	7	12	6.81807	0.733691	0.71951	1.01971	0.307867	NA	1.66289
ENSG00000199482	16	10590129	10590231	snRNA	RNU6-633P	26	16	20	15	28	32	22.6751	0.733481	0.397859	1.84357	0.0652457	0.310383	1.66265
ENSG00000168918	2	233924677	234116549	protein_coding	INPP5D	8	9	7	12	3	12	9.15855	0.733251	0.675215	1.08595	0.2775	NA	1.66238
ENSG00000115844	2	172964167	172967628	protein_coding	DLX2	13	14	12	16	18	11	14.7694	0.733103	0.509799	1.43802	0.150427	0.488057	1.66221
ENSG00000260293	16	2526559	2527062	sense_intronic	RP11-715J22.6	13	6	11	5	18	14	10.8578	0.73233	0.580499	1.26155	0.20711	0.563901	1.66132
ENSG00000223401	3	187461474	187463208	lincRNA	RP11-211G3.2	8	4	3	6	1	10	5.4729	0.732151	0.858508	0.852818	0.39376	NA	1.66111
ENSG00000238918	10	73085085	73085188	snoRNA	snoU13	4	3	9	1	12	8	5.91856	0.732123	0.822323	0.890311	0.373299	NA	1.66108
ENSG00000242741	3	73857752	73952017	lincRNA	RP11-20B7.1	11	7	6	8	10	10	8.82465	0.732105	0.624155	1.17295	0.240815	NA	1.66106
ENSG00000221843	2	27799389	27805588	protein_coding	C2orf16	51	54	51	59	58	65	58.7406	0.731887	0.280755	2.60685	0.00913791	0.0879446	1.66081
ENSG00000142765	1	27668513	27680421	protein_coding	SYTL1	802	659	596	551	901	1021	756.929	0.731601	0.117213	6.24162	4.33063e-10	5.0896e-08	1.66048
ENSG00000232859	17	26205340	26221778	protein_coding	LYRM9	60	47	44	40	77	64	55.4905	0.731243	0.266562	2.74323	0.00608373	0.0667899	1.66007
ENSG00000236549	2	48110594	48111048	pseudogene	AC079807.3	17	11	3	6	18	13	10.9598	0.730901	0.604123	1.20985	0.226335	0.587943	1.65968
ENSG00000273032	22	19005347	19007761	lincRNA	DGCR9	23	14	9	15	24	14	16.7404	0.730402	0.482776	1.51292	0.1303	0.453305	1.6591
ENSG00000261102	15	66707271	66707536	pseudogene	ATP5J2P6	10	4	10	3	18	9	8.68309	0.730103	0.673311	1.08435	0.278211	NA	1.65876
ENSG00000238549	20	34304393	34304492	snoRNA	snoU13	4	7	6	4	8	9	6.36163	0.729518	0.735542	0.991811	0.32129	NA	1.65809
ENSG00000099937	22	21128167	21142008	protein_coding	SERPIND1	69	30	30	42	47	59	46.582	0.729052	0.319626	2.28095	0.0225512	0.160565	1.65755
ENSG00000222248	6	3088920	3089043	rRNA	RNA5SP201	8	6	2	4	5	10	5.73394	0.72886	0.788248	0.924659	0.355143	NA	1.65733
ENSG00000236073	1	21400132	21400246	pseudogene	RP11-487E1.2	7	9	9	8	9	13	9.4108	0.728619	0.60947	1.1955	0.231893	0.593746	1.65705
ENSG00000070371	22	19166986	19279239	protein_coding	CLTCL1	200	151	138	113	244	235	178.475	0.728218	0.176551	4.12469	3.71237e-05	0.00124657	1.65659
ENSG00000266758	16	29610500	29610586	miRNA	MIR3680-2	2	6	5	1	9	7	4.82957	0.728086	0.881417	0.826041	0.408781	NA	1.65644
ENSG00000268564	19	15234971	15236985	antisense	AC003956.1	6	7	2	1	9	9	5.32031	0.727513	0.838576	0.867558	0.385637	NA	1.65578
ENSG00000240354	3	161534697	161539696	lincRNA	RP11-774I5.1	12	5	3	3	13	8	6.98231	0.727421	0.732581	0.992956	0.320731	NA	1.65568
ENSG00000238891	3	15358127	15358229	snoRNA	snoU13	8	2	5	6	3	8	5.5047	0.727272	0.822827	0.88387	0.376767	NA	1.65551
ENSG00000228852	1	95708781	95729610	antisense	RP11-57H12.5	6	1	7	3	9	5	5.12288	0.727236	0.855133	0.850436	0.395083	NA	1.65546
ENSG00000202461	1	12084069	12084181	misc_RNA	Y_RNA	7	5	4	2	5	13	5.7007	0.727106	0.79607	0.913369	0.361048	NA	1.65532
ENSG00000113580	5	142657496	142815077	protein_coding	NR3C1	383	268	281	300	384	401	342.512	0.726762	0.154348	4.7086	2.49419e-06	0.000128091	1.65492
ENSG00000253523	8	58943893	58945241	lincRNA	RP11-1112C15.2	8	8	6	12	7	5	8.40786	0.72668	0.687976	1.05626	0.29085	NA	1.65483
ENSG00000271428	1	22394833	22395320	pseudogene	RP1-224A6.8	17	7	15	12	15	19	14.3537	0.726435	0.50735	1.43182	0.152194	0.490651	1.65455
ENSG00000218521	6	37970608	37971089	pseudogene	RP11-420A21.1	29	7	11	11	22	22	16.5823	0.725919	0.500896	1.44924	0.14727	0.483794	1.65395
ENSG00000214719	17	28903482	28999807	processed_transcript	AC005562.1	8	3	2	6	6	2	4.73075	0.725632	0.901265	0.805126	0.420747	NA	1.65362
ENSG00000204934	7	149564786	149577699	antisense	ATP6V0E2-AS1	38	16	29	19	35	46	30.0759	0.725552	0.369121	1.96562	0.0493423	0.265915	1.65353
ENSG00000244342	3	62936105	63110738	lincRNA	LINC00698	59	33	32	24	66	60	44.4903	0.725543	0.311788	2.32704	0.0199633	0.149026	1.65352
ENSG00000260669	14	24678852	24685193	processed_transcript	AL136419.6	14	10	12	8	10	26	13.1333	0.725485	0.538406	1.34747	0.177829	0.526113	1.65346
ENSG00000235481	9	33785948	33818793	antisense	RP11-133O22.6	23	17	22	11	24	42	22.5855	0.725476	0.420724	1.72435	0.0846444	0.360353	1.65345
ENSG00000228503	20	46586766	46587347	lincRNA	RP11-347D21.2	25	47	13	26	37	38	31.5881	0.725135	0.402631	1.80099	0.0717038	0.328736	1.65306
ENSG00000255158	11	665910	678391	antisense	RP11-754B17.1	36	27	36	16	42	66	36.1058	0.72501	0.354274	2.04647	0.0407106	0.236278	1.65291
ENSG00000102904	16	67840668	67866051	protein_coding	TSNAXIP1	10	21	11	9	21	22	15.6115	0.724909	0.49973	1.4506	0.146891	0.483066	1.6528
ENSG00000232916	5	115553723	115553992	pseudogene	HMGN2P27	8	8	2	3	7	12	6.41086	0.72471	0.757608	0.956577	0.338781	NA	1.65257
ENSG00000197852	1	112223252	112298446	protein_coding	FAM212B	270	217	202	222	291	291	253.897	0.724657	0.16095	4.50238	6.71974e-06	0.000298304	1.65251
ENSG00000261430	16	1517674	1522685	sense_intronic	LA16c-390E6.3	7	0	5	1	5	9	4.19699	0.724473	0.990439	0.731467	0.464494	NA	1.6523
ENSG00000236003	22	20876357	20878157	antisense	AC007050.17	16	12	15	10	23	19	15.7675	0.723707	0.472493	1.53168	0.125602	0.445672	1.65142
ENSG00000225521	2	241955016	242003533	antisense	AC005237.4	17	3	4	7	12	8	8.39311	0.72332	0.695295	1.04031	0.298197	NA	1.65098
ENSG00000265678	17	80111306	80112691	antisense	RP11-1376P16.2	17	7	14	4	14	30	13.5733	0.722932	0.566469	1.27621	0.201882	0.557007	1.65053
ENSG00000252970	4	39938373	39938475	rRNA	RNA5SP159	10	1	3	1	9	7	4.75504	0.722556	0.918011	0.787088	0.43123	NA	1.6501
ENSG00000240216	3	148947143	149009587	pseudogene	CPHL1P	13	3	7	8	12	6	8.32798	0.722089	0.681068	1.06023	0.28904	NA	1.64957
ENSG00000270510	11	87034751	87035401	pseudogene	RP11-777F6.3	7	3	7	5	11	4	6.27337	0.72206	0.76465	0.944302	0.345015	NA	1.64954
ENSG00000229695	2	43907604	43908761	pseudogene	AC011242.5	8	3	3	2	5	10	4.89006	0.721559	0.852426	0.846478	0.397286	NA	1.64896
ENSG00000259701	15	51571124	51572212	sense_intronic	RP11-108K3.3	24	14	15	13	27	23	19.1896	0.721226	0.431595	1.67107	0.0947076	0.384123	1.64858
ENSG00000161955	17	7461609	7464925	protein_coding	TNFSF13	22	30	26	25	26	42	29.2322	0.720914	0.371714	1.93943	0.0524487	0.275292	1.64823
ENSG00000227214	6	28953980	28955261	antisense	HCG15	6	11	5	10	7	8	8.37831	0.72078	0.674711	1.06828	0.285394	NA	1.64807
ENSG00000260144	15	72897524	72904667	pseudogene	RP11-361M10.3	19	14	11	9	23	21	15.851	0.719698	0.472755	1.52235	0.127921	0.449293	1.64684
ENSG00000183508	1	118148556	118170994	protein_coding	FAM46C	278	258	340	293	321	416	327.206	0.719682	0.188253	3.82295	0.000131867	0.00357112	1.64682
ENSG00000272483	3	11653076	11653671	antisense	RP11-169K17.3	23	16	11	15	27	16	18.1742	0.719297	0.456799	1.57465	0.115338	0.426677	1.64638
ENSG00000136449	17	48585745	48608862	protein_coding	MYCBPAP	7	2	5	2	11	4	4.98181	0.719294	0.863596	0.832906	0.404898	NA	1.64638
ENSG00000238039	X	148593039	148607803	lincRNA	AF011889.2	5	0	5	2	7	3	3.60578	0.719049	1.038	0.692722	0.488484	NA	1.6461
ENSG00000272273	6	30710706	30711369	antisense	XXbac-BPG252P9.10	15	14	9	5	23	19	13.621	0.718897	0.526348	1.36582	0.171995	0.517928	1.64592
ENSG00000107731	10	72972327	73062621	protein_coding	UNC5B	192	208	159	171	238	250	206.68	0.718387	0.173298	4.14538	3.39252e-05	0.00116021	1.64534
ENSG00000186615	14	55965996	56046828	antisense	KTN1-AS1	25	19	28	28	24	31	27.0114	0.718204	0.389486	1.84398	0.0651858	0.310259	1.64513
ENSG00000255097	11	9263995	9267056	sense_intronic	RP11-5L12.1	25	5	12	15	15	17	15.079	0.71791	0.532339	1.3486	0.177467	0.525549	1.6448
ENSG00000176857	5	108387013	108388158	pseudogene	GJA1P1	12	5	2	4	13	5	6.62305	0.717649	0.770223	0.931742	0.35147	NA	1.6445
ENSG00000201684	11	67129885	67130179	misc_RNA	RN7SKP239	35	12	15	21	25	24	22.2786	0.717648	0.433066	1.65713	0.0974923	0.390353	1.6445
ENSG00000263393	18	29702363	29704441	antisense	RP11-53I6.4	12	5	9	6	13	12	9.38873	0.717465	0.61032	1.17555	0.239773	0.604136	1.64429
ENSG00000248785	4	110594999	110595280	pseudogene	HIGD1AP14	3	3	7	3	7	6	4.87514	0.716387	0.848981	0.843819	0.39877	NA	1.64306
ENSG00000238141	21	40687633	40695144	antisense	BRWD1-AS1	24	20	20	18	24	34	23.4997	0.71633	0.39078	1.83308	0.0667912	0.314737	1.643
ENSG00000243260	4	39762620	39762919	misc_RNA	RN7SL558P	32	9	12	14	24	23	18.7301	0.716137	0.470156	1.52319	0.127712	0.448989	1.64278
ENSG00000226308	20	55841853	55858054	lincRNA	RP4-813D12.3	16	7	10	11	11	16	12.0199	0.715744	0.548281	1.30543	0.191745	0.5436	1.64233
ENSG00000235397	17	19199909	19209574	antisense	EPN2-AS1	79	61	45	56	86	73	67.4379	0.715542	0.253943	2.81772	0.00483654	0.0568417	1.6421
ENSG00000138604	15	69452923	69564556	protein_coding	GLCE	299	215	267	240	326	348	287.285	0.715474	0.159477	4.48638	7.24435e-06	0.000317746	1.64202
ENSG00000242651	18	9830329	9830624	misc_RNA	RN7SL862P	15	6	5	7	12	11	9.22951	0.715468	0.624263	1.1461	0.251754	NA	1.64202
ENSG00000253395	8	102134373	102138386	lincRNA	KB-1460A1.1	27	18	25	12	34	40	25.3327	0.715341	0.392497	1.82254	0.0683731	0.318889	1.64187
ENSG00000203691	1	225600404	225602040	protein_coding	AC092811.1	25	12	6	8	17	26	15.0211	0.715339	0.524177	1.36469	0.172351	0.518523	1.64187
ENSG00000175895	8	96146032	96168912	protein_coding	PLEKHF2	807	668	672	741	789	926	789.178	0.714831	0.153973	4.64258	3.44084e-06	0.000170498	1.64129
ENSG00000118557	16	72146056	72210777	protein_coding	PMFBP1	4	9	3	5	6	8	5.97057	0.714683	0.77596	0.921031	0.357034	NA	1.64112
ENSG00000241101	3	64089146	64091732	antisense	PRICKLE2-AS2	56	36	53	45	60	65	53.4471	0.714678	0.279251	2.55927	0.0104892	0.0968619	1.64112
ENSG00000225015	1	142660017	142660749	pseudogene	SNX18P15	21	5	9	7	23	11	12.293	0.71459	0.585202	1.2211	0.222048	0.583403	1.64102
ENSG00000199815	3	8973179	8973316	snoRNA	SNORA43	16	6	7	4	17	14	10.1552	0.714569	0.609233	1.1729	0.240837	0.605679	1.64099
ENSG00000233968	10	19999257	20017479	antisense	RP11-354E11.2	18	7	13	12	15	17	13.8436	0.714418	0.514076	1.38971	0.164616	0.508177	1.64082
ENSG00000273188	22	50630153	50630831	antisense	RP3-402G11.25	8	14	11	6	16	19	12.1726	0.714207	0.550717	1.29687	0.194677	0.547843	1.64058
ENSG00000109101	17	26833261	26865914	protein_coding	FOXN1	8	9	6	7	12	8	8.4934	0.714205	0.638589	1.11841	0.263392	NA	1.64058
ENSG00000214919	3	155459933	155461515	protein_coding	AC104472.1	12	12	4	7	14	12	10.094	0.713744	0.599904	1.18976	0.234139	0.595961	1.64006
ENSG00000234369	10	64981915	64982805	pseudogene	TATDN1P1	10	6	6	3	9	15	7.79923	0.713318	0.675593	1.05584	0.291041	NA	1.63957
ENSG00000249363	5	145107923	145108912	pseudogene	CTB-78O21.1	6	6	2	2	9	6	4.96841	0.712335	0.843042	0.844958	0.398134	NA	1.63845
ENSG00000178836	2	234662951	234663991	pseudogene	AC114812.5	7	6	5	8	9	3	6.74089	0.712027	0.747259	0.952852	0.340665	NA	1.6381
ENSG00000250337	5	27472399	27496508	lincRNA	LINC01021	34	2	10	23	7	14	15.8057	0.71195	1.10953	0.64167	0.521088	0.813114	1.63802
ENSG00000225751	17	9355514	9373331	antisense	AC087501.1	10	8	13	11	16	9	11.6234	0.711865	0.566735	1.25608	0.209087	0.56682	1.63792
ENSG00000226253	10	76287342	76287705	pseudogene	MRPL35P3	8	3	4	5	8	4	5.42239	0.71167	0.806699	0.8822	0.377669	NA	1.6377
ENSG00000183625	3	46205096	46308197	protein_coding	CCR3	6	4	7	8	6	5	6.4478	0.711383	0.753013	0.944717	0.344804	NA	1.63737
ENSG00000170161	9	66553273	66555928	lincRNA	RP11-262H14.4	40	41	26	30	49	47	39.1301	0.711184	0.313768	2.26659	0.0234152	0.164613	1.63715
ENSG00000228549	1	17197440	17200587	lincRNA	U1	5	5	5	1	9	9	5.36814	0.710895	0.814955	0.872312	0.383038	NA	1.63682
ENSG00000250462	17	28956698	28964482	pseudogene	LRRC37BP1	45	28	24	31	48	32	35.2081	0.710698	0.343282	2.07031	0.0384237	0.227612	1.6366
ENSG00000119684	14	75480467	75518235	protein_coding	MLH3	701	523	468	473	670	837	614.349	0.709842	0.132259	5.36706	8.00324e-08	5.94054e-06	1.63562
ENSG00000247950	4	110268631	110354973	antisense	SEC24B-AS1	4	8	14	9	14	8	9.9932	0.709518	0.640153	1.10836	0.267708	0.634614	1.63526
ENSG00000262402	17	2030724	2031198	pseudogene	RP11-667K14.8	8	14	15	12	16	16	13.9782	0.709041	0.518383	1.36779	0.171377	0.517457	1.63472
ENSG00000246851	9	134065297	134069592	antisense	RP11-544A12.8	44	28	20	22	45	41	32.9033	0.70874	0.345123	2.05359	0.0400157	0.234019	1.63438
ENSG00000172404	22	41255553	41258130	protein_coding	DNAJB7	11	1	11	6	12	9	8.33521	0.708422	0.703126	1.00753	0.313679	NA	1.63402
ENSG00000230613	20	30155510	30161066	antisense	HM13-AS1	11	13	6	12	7	15	11.1173	0.707914	0.590459	1.19892	0.230558	0.592688	1.63344
ENSG00000197502	14	50300810	50311552	protein_coding	AL627171.1	17	5	9	13	10	11	11.2744	0.707879	0.592695	1.19434	0.232345	0.594143	1.6334
ENSG00000267131	17	59439029	59477604	antisense	RP11-332H18.5	454	309	337	284	492	523	399.303	0.707847	0.138609	5.10677	3.27704e-07	2.08616e-05	1.63336
ENSG00000273237	7	26213153	26214565	antisense	CTB-119C2.1	44	16	14	23	32	28	26.1914	0.707765	0.413791	1.71044	0.0871846	0.366279	1.63327
ENSG00000119636	14	74486056	74549566	protein_coding	CCDC176	25	14	12	19	23	15	18.5512	0.707361	0.461959	1.53122	0.125715	0.445814	1.63281
ENSG00000213939	17	4608111	4608512	pseudogene	RP11-314A20.1	14	8	8	3	15	19	10.5489	0.707297	0.597967	1.18284	0.236874	0.599675	1.63274
ENSG00000178445	9	6532464	6645650	protein_coding	GLDC	44	27	37	30	43	54	39.3646	0.707134	0.313135	2.25824	0.0239308	0.166929	1.63256
ENSG00000223429	1	52627858	52628698	pseudogene	RP4-800M22.2	4	3	7	6	5	5	5.33162	0.706584	0.821804	0.859797	0.389901	NA	1.63194
ENSG00000245552	11	94883703	94967268	antisense	RP11-712B9.2	14	3	5	6	10	9	7.72711	0.706548	0.693842	1.01831	0.308529	NA	1.63189
ENSG00000129467	14	24787555	24804299	protein_coding	ADCY4	8	6	5	6	7	9	6.93225	0.706454	0.697791	1.01241	0.31134	NA	1.63179
ENSG00000229065	9	97875990	97876743	antisense	RP11-80I15.4	5	6	5	0	6	15	5.69441	0.706373	0.855115	0.826056	0.408773	NA	1.6317
ENSG00000249767	4	9080749	9143334	pseudogene	ENPP7P10	2	9	4	2	9	8	5.55575	0.706228	0.830008	0.850868	0.394843	NA	1.63153
ENSG00000163362	1	200860176	200884863	protein_coding	C1orf106	539	463	372	381	585	643	499.773	0.705571	0.131186	5.37839	7.51546e-08	5.64707e-06	1.63079
ENSG00000269019	19	19051131	19057640	antisense	AC005932.1	6	4	7	5	8	7	6.27349	0.705495	0.736711	0.957628	0.33825	NA	1.6307
ENSG00000199872	2	26265544	26265650	snRNA	RNU6-942P	11	3	9	11	6	8	8.53434	0.705391	0.687038	1.02671	0.304555	NA	1.63059
ENSG00000248643	11	66384097	66413940	protein_coding	RBM14-RBM4	22	19	14	14	21	30	19.916	0.705297	0.423692	1.66465	0.0959834	0.386602	1.63048
ENSG00000269086	19	35328793	35346208	lincRNA	CTC-523E23.5	18	7	5	6	14	15	10.445	0.70487	0.599366	1.17603	0.239585	0.603869	1.63
ENSG00000258279	12	52604714	52617588	lincRNA	LINC00592	14	1	2	4	5	10	5.72564	0.704829	0.865378	0.814475	0.415373	NA	1.62995
ENSG00000105227	19	40899675	40919273	protein_coding	PRX	115	111	106	85	157	153	121.579	0.704762	0.194979	3.61455	0.000300872	0.00681817	1.62988
ENSG00000259345	15	39157523	39719396	antisense	RP11-624L4.1	11	1	5	10	2	5	6.18215	0.704528	0.872956	0.80706	0.419632	NA	1.62961
ENSG00000257027	12	9811163	9814681	sense_intronic	RP11-705C15.3	227	126	144	124	242	216	178.654	0.704313	0.188253	3.74131	0.000183061	0.00465892	1.62937
ENSG00000166455	16	81087102	81110872	protein_coding	C16orf46	57	40	41	46	60	52	50.4869	0.703719	0.285061	2.46866	0.013562	0.114017	1.6287
ENSG00000198908	X	101975616	102008468	protein_coding	BHLHB9	118	93	90	100	127	118	110.276	0.703618	0.211442	3.32771	0.000875631	0.0155711	1.62858
ENSG00000223668	3	39400036	39401413	pseudogene	EEF1A1P24	6	3	4	4	5	6	4.71472	0.703553	0.842489	0.835089	0.403667	NA	1.62851
ENSG00000233912	3	5198590	5229014	antisense	AC026202.3	11	10	17	6	24	17	13.9091	0.703548	0.52996	1.32755	0.184327	0.533141	1.62851
ENSG00000174992	16	29789561	29793096	protein_coding	ZG16	16	13	17	19	15	18	17.2118	0.703205	0.473204	1.48605	0.137266	0.465352	1.62812
ENSG00000185010	X	154064063	154255215	protein_coding	F8	48	30	24	31	41	45	36.7723	0.703049	0.326601	2.15263	0.0313481	0.199769	1.62794
ENSG00000168734	20	43160426	43252888	protein_coding	PKIG	64	44	47	30	92	64	55.7542	0.702866	0.287956	2.44088	0.0146515	0.120398	1.62774
ENSG00000265154	14	100575756	100575851	miRNA	MIR151B	41	35	34	33	54	41	40.3211	0.70286	0.309641	2.26992	0.0232124	0.163872	1.62773
ENSG00000267592	17	33923923	33924147	pseudogene	CTC-507E2.2	11	10	2	5	10	12	8.13423	0.702331	0.679379	1.03378	0.301237	NA	1.62713
ENSG00000185989	13	114747194	114898086	protein_coding	RASA3	508	465	358	346	602	621	483.739	0.702198	0.13439	5.22509	1.74069e-07	1.18639e-05	1.62698
ENSG00000254595	11	6509416	6510607	pseudogene	CTD-2010I16.1	25	23	18	27	20	27	24.4534	0.70203	0.407541	1.7226	0.0849611	0.360937	1.62679
ENSG00000011105	12	3186521	3395730	protein_coding	TSPAN9	229	220	222	179	291	326	246.114	0.701859	0.157004	4.47034	7.80953e-06	0.000339289	1.6266
ENSG00000251000	5	95170128	95170750	pseudogene	AC008592.3	5	15	5	9	12	8	9.41455	0.701482	0.655145	1.07073	0.284292	0.651267	1.62617
ENSG00000262119	14	27061953	27063723	sense_intronic	RP11-483C6.1	27	4	3	3	17	20	11.2644	0.70142	0.695186	1.00897	0.312991	0.67748	1.6261
ENSG00000265532	20	45936797	45937126	misc_RNA	RN7SL243P	14	14	12	19	10	15	15.0129	0.700693	0.522135	1.34198	0.179603	0.529057	1.62529
ENSG00000145107	3	196046213	196065374	protein_coding	TM4SF19	17	12	12	16	17	13	15.112	0.700196	0.495535	1.41301	0.157653	0.498175	1.62473
ENSG00000203730	1	182367252	182369751	protein_coding	TEDDM1	7	7	8	9	7	9	8.25693	0.70016	0.656136	1.0671	0.285929	NA	1.62468
ENSG00000173166	2	204259068	204400133	protein_coding	RAPH1	404	376	352	357	431	520	414.906	0.700135	0.14918	4.69323	2.68927e-06	0.000137724	1.62466
ENSG00000269907	9	99672358	99672687	pseudogene	RP11-330M2.4	13	10	9	10	11	16	11.6642	0.699701	0.544819	1.28428	0.199043	0.55359	1.62417
ENSG00000228294	14	19670480	19686002	lincRNA	BMS1P17	24	8	11	15	10	23	15.3626	0.69947	0.522881	1.33772	0.180986	0.530199	1.62391
ENSG00000234945	2	27558402	27565466	antisense	AC109828.1	23	18	19	14	34	23	21.7394	0.699312	0.410761	1.70248	0.0886654	0.369453	1.62373
ENSG00000232493	20	40176061	40176561	pseudogene	RPL12P11	28	17	17	10	23	42	21.9703	0.699148	0.431112	1.62173	0.104861	0.40406	1.62355
ENSG00000249302	4	140467420	140467881	pseudogene	FTH1P24	17	8	8	6	18	15	11.6125	0.699133	0.557803	1.25337	0.210071	0.567149	1.62353
ENSG00000229413	7	128293740	128293989	pseudogene	AC018638.1	102	83	71	77	125	93	93.1592	0.698989	0.226221	3.08985	0.00200256	0.0294426	1.62337
ENSG00000251013	8	101562952	101563941	pseudogene	GAPDHP62	9	6	5	3	13	8	7.0743	0.698946	0.704803	0.99169	0.321349	NA	1.62332
ENSG00000223692	21	47882384	47889219	sense_intronic	DIP2A-IT1	18	11	15	16	15	19	16.1766	0.698441	0.475856	1.46776	0.142171	0.474571	1.62275
ENSG00000229222	20	48573282	48574569	pseudogene	KRT18P4	40	36	37	26	46	63	41.0471	0.698012	0.307299	2.27144	0.0231203	0.163285	1.62227
ENSG00000257815	12	70297813	70637140	antisense	RP11-611E13.2	7	7	8	11	9	4	8.34773	0.697755	0.688659	1.01321	0.310961	NA	1.62198
ENSG00000266538	17	15434087	15434403	lincRNA	RP11-385D13.3	14	11	9	16	10	11	12.6285	0.696964	0.557264	1.25069	0.211048	0.568269	1.62109
ENSG00000256824	11	63803442	63871125	antisense	RP11-21A7A.2	18	12	12	8	23	19	14.9889	0.696838	0.486822	1.4314	0.152315	0.49094	1.62095
ENSG00000204464	1	15490840	15497813	protein_coding	C1orf195	26	21	14	11	28	34	21.6906	0.696724	0.416488	1.67286	0.0943556	0.383676	1.62082
ENSG00000198723	19	7557862	7573336	protein_coding	C19orf45	13	19	12	17	18	15	16.4267	0.696593	0.484491	1.43778	0.150496	0.488057	1.62067
ENSG00000272010	8	66504085	66504707	lincRNA	CTD-3025N20.3	2	4	11	9	6	4	6.69795	0.696188	0.812741	0.856594	0.391669	NA	1.62022
ENSG00000256218	12	5475214	5476940	lincRNA	RP11-1038A11.2	7	4	5	3	10	6	5.70681	0.696175	0.774167	0.899257	0.368516	NA	1.6202
ENSG00000253273	8	74743378	74744182	pseudogene	RP11-99A14.1	13	5	3	10	5	7	7.53493	0.696043	0.733302	0.949191	0.342524	NA	1.62006
ENSG00000206633	2	10586840	10586975	snoRNA	SNORA80B	11	11	10	10	17	10	11.7743	0.695862	0.549786	1.2657	0.205622	0.56183	1.61985
ENSG00000164932	8	104383743	104395225	protein_coding	CTHRC1	42	13	22	21	30	37	27.2964	0.695707	0.395843	1.75753	0.0788272	0.346344	1.61968
ENSG00000175106	17	15341205	15466909	protein_coding	TVP23C	114	86	83	72	120	140	102.238	0.695601	0.205802	3.37995	0.000724998	0.0133993	1.61956
ENSG00000231443	3	195664114	195665610	pseudogene	AC024937.6	28	18	30	24	30	34	27.9227	0.695262	0.371733	1.87033	0.0614387	0.301191	1.61918
ENSG00000023608	14	62229075	62263146	protein_coding	SNAPC1	105	72	64	58	116	108	86.4218	0.695221	0.225908	3.07746	0.00208774	0.0303783	1.61913
ENSG00000264237	9	127112735	127112810	miRNA	AL137846.1	5	6	4	6	3	8	5.57462	0.695155	0.800747	0.868133	0.385321	NA	1.61906
ENSG00000257545	12	106889736	107168696	protein_coding	RP11-144F15.1	8	4	5	1	10	10	5.91526	0.695014	0.786078	0.884154	0.376613	NA	1.6189
ENSG00000203433	12	50678449	50678545	pseudogene	AC008147.2	4	6	5	4	2	12	5.52548	0.694998	0.82933	0.838023	0.402018	NA	1.61888
ENSG00000133962	14	92047040	92247051	protein_coding	CATSPERB	81	38	29	45	48	73	52.3161	0.694716	0.318677	2.18	0.0292576	0.190893	1.61857
ENSG00000147003	X	15645441	15683154	protein_coding	TMEM27	5	5	1	7	3	1	4.11521	0.69459	1.01199	0.686359	0.492487	NA	1.61842
ENSG00000251962	X	133537328	133537412	miRNA	AL591668.1	6	0	5	2	6	5	3.8794	0.694332	0.992448	0.699616	0.484167	NA	1.61813
ENSG00000150593	10	112631565	112659764	protein_coding	PDCD4	338	235	249	257	336	344	297.949	0.694172	0.157802	4.39901	1.08744e-05	0.000450047	1.61796
ENSG00000103888	15	81071684	81244117	protein_coding	KIAA1199	79	78	61	76	96	75	79.9947	0.694117	0.250841	2.76716	0.00565462	0.0637588	1.61789
ENSG00000260884	16	74347235	74349532	lincRNA	AC009120.5	60	37	31	36	50	61	45.8328	0.693408	0.296617	2.33772	0.0194018	0.146504	1.6171
ENSG00000259321	14	24608654	24609653	lincRNA	RP11-468E2.5	17	11	6	12	8	18	12.203	0.69339	0.565277	1.22664	0.21996	0.580874	1.61708
ENSG00000206645	3	37134624	37134725	misc_RNA	Y_RNA	9	4	4	3	9	8	5.94731	0.69323	0.75995	0.912205	0.361661	NA	1.6169
ENSG00000234645	2	139045599	139046363	pseudogene	YWHAEP5	15	3	6	7	6	14	8.40807	0.692885	0.684684	1.01198	0.311549	NA	1.61651
ENSG00000129521	14	34393437	34931980	protein_coding	EGLN3	424	358	305	345	436	456	394.616	0.69281	0.149723	4.62728	3.70503e-06	0.00018066	1.61643
ENSG00000267242	19	44978645	44979403	lincRNA	AC069278.4	16	10	5	4	18	15	10.7649	0.692418	0.596624	1.16056	0.245821	0.611269	1.61599
ENSG00000263126	16	67916364	67920270	lincRNA	CTC-479C5.10	5	4	6	3	8	7	5.44066	0.692398	0.78721	0.879559	0.379098	NA	1.61597
ENSG00000197062	6	28234788	28245974	pseudogene	RP5-874C20.3	93	90	70	79	102	110	92.337	0.692371	0.220975	3.13326	0.00172879	0.0263471	1.61594
ENSG00000151632	10	5029967	5060223	protein_coding	AKR1C2	1066	902	848	1166	928	916	1022.42	0.692221	0.371391	1.86386	0.0623416	0.303071	1.61577
ENSG00000135697	16	81272053	81324747	protein_coding	BCMO1	52	21	43	39	46	46	42.1042	0.692094	0.333937	2.07253	0.0382163	0.22697	1.61563
ENSG00000100342	22	36649056	36663576	protein_coding	APOL1	8	10	10	8	10	15	10.3247	0.691594	0.581688	1.18894	0.234462	0.596154	1.61507
ENSG00000242435	7	76633979	76635091	pseudogene	UPK3BP1	14	14	7	11	15	14	12.6994	0.691561	0.529974	1.30489	0.191929	0.543952	1.61503
ENSG00000061656	20	34203814	34208971	protein_coding	SPAG4	207	195	158	141	256	261	202.894	0.691248	0.163989	4.21521	2.49546e-05	0.0009024	1.61468
ENSG00000271980	5	10264709	10267258	antisense	CTD-2256P15.4	10	8	12	6	16	14	10.8813	0.691161	0.568222	1.21636	0.223849	0.585409	1.61458
ENSG00000078804	20	33292094	33301243	protein_coding	TP53INP2	99	87	94	95	82	143	102.708	0.691097	0.241673	2.85964	0.00424125	0.0518049	1.61451
ENSG00000265136	17	80534492	80535267	pseudogene	RP13-638C3.6	49	40	21	24	48	57	39.0705	0.690634	0.328928	2.09965	0.0357598	0.217196	1.61399
ENSG00000162728	1	160051360	160060353	protein_coding	KCNJ9	8	5	6	5	11	6	6.85611	0.690496	0.708501	0.974587	0.329765	NA	1.61384
ENSG00000232613	2	65257861	65264631	antisense	AC007386.4	5	1	5	5	4	3	4.07947	0.690285	0.950205	0.726458	0.467558	NA	1.6136
ENSG00000268891	7	74999908	75005425	protein_coding	AC006014.1	13	9	10	9	15	13	11.588	0.689837	0.543214	1.26992	0.204114	0.560046	1.6131
ENSG00000138639	4	86396267	86923823	protein_coding	ARHGAP24	179	122	112	106	178	195	148.053	0.689188	0.18395	3.7466	0.000179248	0.00458331	1.61238
ENSG00000270706	5	176692581	176693589	pseudogene	CTD-2301A4.5	32	11	23	17	34	25	23.5759	0.688861	0.417629	1.64946	0.0990541	0.393777	1.61201
ENSG00000270760	19	36634983	36639250	antisense	AD001527.7	8	8	8	7	8	13	8.78185	0.688473	0.625313	1.10101	0.270894	NA	1.61158
ENSG00000232811	1	111486089	111495470	antisense	RP11-96K19.2	42	20	20	21	36	37	29.0343	0.688321	0.366327	1.87898	0.0602472	0.298643	1.61141
ENSG00000253923	8	103430207	103431181	pseudogene	KB-1980E6.2	12	6	8	9	15	5	9.4282	0.688304	0.63854	1.07793	0.281063	0.647534	1.61139
ENSG00000187003	9	111624603	111626035	protein_coding	ACTL7A	4	1	7	1	8	6	4.31462	0.687331	0.94286	0.728985	0.466011	NA	1.6103
ENSG00000269923	12	124570308	124573142	lincRNA	RP11-214K3.24	6	5	2	3	8	4	4.60796	0.686739	0.867595	0.791543	0.428627	NA	1.60964
ENSG00000227017	7	30216003	30218630	lincRNA	AC007036.6	5	3	9	5	6	9	6.29687	0.686626	0.756249	0.907936	0.363912	NA	1.60952
ENSG00000206044	12	2958397	2966213	protein_coding	AC005841.1	13	12	12	13	16	13	13.6217	0.685662	0.51072	1.34254	0.179421	0.528945	1.60844
ENSG00000242299	3	101295333	101295791	pseudogene	RP11-234A1.1	47	44	17	27	38	60	38.421	0.685579	0.351934	1.94804	0.0514107	0.27226	1.60835
ENSG00000162843	1	241815580	241965435	protein_coding	WDR64	5	9	0	4	7	5	5.03608	0.685406	0.901158	0.760583	0.446906	NA	1.60815
ENSG00000252473	2	39510798	39510932	snoRNA	SNORA67	4	8	12	4	8	18	8.88458	0.68501	0.674711	1.01526	0.30998	NA	1.60771
ENSG00000228368	7	116605900	116607526	protein_coding	AC106873.4	25	16	7	14	19	21	16.968	0.684862	0.478797	1.43038	0.152608	0.491294	1.60755
ENSG00000227589	1	3575502	3585336	antisense	RP5-1092A11.5	18	15	17	14	23	21	18.1952	0.684801	0.438401	1.56204	0.118278	0.432147	1.60748
ENSG00000219133	1	204315904	204316386	pseudogene	RP11-203F10.6	10	8	10	7	8	18	10.1384	0.684647	0.594335	1.15195	0.24934	0.615593	1.60731
ENSG00000229688	7	16250113	16310229	antisense	ISPD-AS1	7	3	11	7	13	4	7.78697	0.684354	0.722937	0.94663	0.343828	NA	1.60698
ENSG00000183018	17	4402133	4442330	protein_coding	SPNS2	363	381	360	379	446	420	404.458	0.683822	0.174298	3.92329	8.73494e-05	0.00254201	1.60639
ENSG00000260586	15	71634663	71640810	sense_intronic	RP11-592N21.2	125	84	100	90	139	125	111.72	0.683811	0.206274	3.31506	0.000916228	0.0161988	1.60638
ENSG00000180592	10	21802407	21814611	protein_coding	SKIDA1	156	138	141	121	178	206	158.045	0.683547	0.176873	3.86462	0.000111264	0.00311438	1.60608
ENSG00000199082	14	100575992	100576090	miRNA	MIR342	8	9	5	7	12	6	8.01645	0.683332	0.667396	1.02388	0.305893	NA	1.60584
ENSG00000256294	19	44616334	44637027	protein_coding	ZNF225	54	55	41	43	66	64	54.4425	0.682788	0.269564	2.53293	0.0113113	0.101409	1.60524
ENSG00000211448	14	80663873	80854100	protein_coding	DIO2	414	300	114	180	510	257	289.918	0.682759	0.537177	1.27101	0.203724	0.559624	1.60521
ENSG00000092020	14	35554673	35591723	protein_coding	PPP2R3C	194	137	123	149	181	178	163.518	0.682619	0.193297	3.53145	0.000413289	0.00868905	1.60505
ENSG00000154025	17	18853658	18925908	protein_coding	SLC5A10	8	3	2	5	5	4	4.60452	0.68258	0.880809	0.774947	0.438371	NA	1.60501
ENSG00000228696	17	44352150	44439130	protein_coding	ARL17B	13	5	10	10	15	6	10.1507	0.681228	0.620815	1.09731	0.272505	0.638514	1.6035
ENSG00000100271	22	43435522	43485434	protein_coding	TTLL1	30	23	20	25	30	27	26.5065	0.680997	0.376025	1.81104	0.0701339	0.323969	1.60325
ENSG00000154118	16	87635441	87731762	protein_coding	JPH3	193	151	166	112	235	256	183.516	0.680858	0.176579	3.85583	0.000115337	0.00320877	1.60309
ENSG00000196844	11	125646008	125648714	protein_coding	PATE2	31	17	19	20	26	30	24.0032	0.68077	0.391026	1.74098	0.0816865	0.3533	1.603
ENSG00000099994	22	24577227	24585078	protein_coding	SUSD2	69	87	61	53	70	134	78.7936	0.680621	0.268842	2.53168	0.0113518	0.101524	1.60283
ENSG00000039987	19	12862516	12869272	protein_coding	BEST2	10	4	9	5	9	13	8.20293	0.680592	0.656194	1.03718	0.299651	NA	1.6028
ENSG00000181741	20	33063729	33064279	pseudogene	FDX1P1	11	8	3	3	12	11	7.61537	0.680428	0.693434	0.981244	0.326472	NA	1.60262
ENSG00000270101	13	51936795	51937579	sense_intronic	RP11-24B19.3	33	28	19	19	33	41	28.5435	0.679963	0.359851	1.88957	0.0588154	0.293623	1.6021
ENSG00000152377	5	136310987	136934068	protein_coding	SPOCK1	201	96	105	129	148	167	142.618	0.679906	0.224939	3.02262	0.00250598	0.0347014	1.60204
ENSG00000237502	6	149896601	149897260	antisense	RP1-12G14.6	20	8	15	12	21	16	15.3977	0.679703	0.490891	1.38463	0.166166	0.510813	1.60181
ENSG00000176563	17	40950810	40963605	protein_coding	CNTD1	15	6	10	6	23	7	10.9439	0.679449	0.613845	1.10687	0.268348	0.634661	1.60153
ENSG00000128567	7	131185021	131242976	protein_coding	PODXL	879	927	907	573	1323	1378	988.87	0.679448	0.154453	4.39905	1.08726e-05	0.000450047	1.60153
ENSG00000230201	17	4760052	4760669	pseudogene	ATP6V0CP1	16	14	18	6	19	34	17.1475	0.678502	0.489487	1.38615	0.165702	0.509898	1.60048
ENSG00000230925	9	33909607	33911120	antisense	RP11-176F3.7	33	20	11	23	16	31	22.7517	0.678417	0.442475	1.53323	0.125219	0.444742	1.60038
ENSG00000111339	12	14978503	14996429	protein_coding	ART4	8	9	7	1	16	13	8.46006	0.678406	0.684873	0.990557	0.321902	NA	1.60037
ENSG00000273284	18	9259386	9260388	sense_intronic	RP11-888D10.4	8	4	2	3	6	7	4.84727	0.678077	0.843074	0.804291	0.421229	NA	1.60001
ENSG00000133985	14	71108504	71142077	protein_coding	TTC9	305	329	303	265	377	445	341.558	0.677946	0.153567	4.41466	1.01168e-05	0.000427376	1.59986
ENSG00000269165	10	52094298	52095876	protein_coding	AC069547.1	33	31	19	16	36	46	29.4632	0.677914	0.364454	1.86008	0.0628737	0.304294	1.59983
ENSG00000256383	19	35166998	35168486	pseudogene	AC020910.2	11	10	16	11	14	18	13.6118	0.677534	0.515436	1.31449	0.188682	0.539334	1.5994
ENSG00000265908	17	27271814	27272412	antisense	RP11-20B24.6	28	15	38	21	32	42	29.5085	0.6775	0.386561	1.75263	0.0796647	0.348336	1.59937
ENSG00000270460	2	174675804	174676120	lincRNA	RP11-796E10.1	3	7	9	4	12	7	7.05949	0.677399	0.729101	0.929088	0.352844	NA	1.59925
ENSG00000254982	17	35500531	35501387	pseudogene	HMGB1P24	12	9	12	7	13	19	11.8456	0.677172	0.543202	1.24663	0.212534	0.570428	1.599
ENSG00000215006	5	68629756	68630076	pseudogene	CHCHD2P2	9	7	2	6	0	14	6.35501	0.677039	0.878741	0.770465	0.441024	NA	1.59886
ENSG00000146151	6	55299167	55444012	protein_coding	HMGCLL1	27	18	35	21	23	50	29.1274	0.676615	0.395364	1.71137	0.0870121	0.366142	1.59839
ENSG00000257195	12	93277549	93278476	pseudogene	HNRNPA1P50	26	16	10	6	28	28	17.978	0.676285	0.481879	1.40343	0.160488	0.501685	1.59802
ENSG00000161405	17	37921198	38020441	protein_coding	IKZF3	6	4	2	5	2	6	4.32247	0.67618	0.913518	0.740193	0.459183	NA	1.5979
ENSG00000260064	16	80661448	80662276	sense_intronic	RP11-18F14.4	12	7	5	7	10	10	8.51217	0.67616	0.636832	1.06175	0.288347	NA	1.59788
ENSG00000162591	1	3406484	3528059	protein_coding	MEGF6	1238	1082	975	708	1563	1638	1185.84	0.675738	0.133715	5.05356	4.33649e-07	2.70426e-05	1.59741
ENSG00000217835	X	65176131	65177038	pseudogene	RP6-159A1.2	3	6	2	5	5	2	4.11746	0.67571	0.948706	0.712243	0.476314	NA	1.59738
ENSG00000254649	11	78099107	78103451	antisense	RP11-452H21.2	9	9	10	12	3	16	10.3866	0.675351	0.642208	1.05161	0.29298	0.659207	1.59698
ENSG00000265727	X	73462445	73462736	misc_RNA	RN7SL648P	212	100	122	136	190	153	153.981	0.675062	0.223105	3.02576	0.00248006	0.0344726	1.59667
ENSG00000198208	14	75370657	75390099	protein_coding	RPS6KL1	266	182	150	137	311	242	212.046	0.674747	0.187112	3.60612	0.000310811	0.00695546	1.59632
ENSG00000118292	1	150240600	150253327	protein_coding	C1orf54	14	13	12	10	24	11	14.0887	0.674736	0.514553	1.31131	0.189754	0.540714	1.59631
ENSG00000135636	2	71680852	71913898	protein_coding	DYSF	7	5	8	3	12	9	7.13933	0.6747	0.700417	0.963284	0.335405	NA	1.59626
ENSG00000205271	15	83128128	83145983	pseudogene	CSPG4P10	3	3	2	0	5	5	2.7669	0.674664	1.12832	0.597937	0.549882	NA	1.59623
ENSG00000131400	19	50861734	50869087	protein_coding	NAPSA	46	29	37	37	41	48	40.5432	0.674623	0.313904	2.14914	0.0316233	0.200964	1.59618
ENSG00000254698	11	82674723	82750157	sense_overlapping	RP11-659G9.3	4	4	4	3	5	6	4.34063	0.674488	0.871753	0.773714	0.4391	NA	1.59603
ENSG00000164675	7	123092454	123175131	protein_coding	IQUB	10	7	5	11	8	4	8.07817	0.674395	0.700821	0.962293	0.335903	NA	1.59593
ENSG00000239704	17	15339332	15406922	protein_coding	CDRT4	16	7	11	6	14	20	11.934	0.674334	0.551892	1.22186	0.221762	0.583241	1.59586
ENSG00000222937	5	137894659	137894728	snoRNA	SNORD63	11	8	8	7	14	10	9.67963	0.674055	0.594064	1.13465	0.256521	0.623253	1.59555
ENSG00000231234	7	65888392	65888880	pseudogene	SKP1P1	11	16	14	9	12	28	14.8997	0.673535	0.512714	1.31366	0.188959	0.539493	1.59498
ENSG00000248027	11	100554893	100558686	antisense	CTD-2383M3.1	6	9	2	6	6	7	6.17564	0.6733	0.769952	0.87447	0.381862	NA	1.59472
ENSG00000260388	13	48504290	48506757	lincRNA	LINC00562	10	6	6	9	6	9	7.99472	0.673215	0.669393	1.00571	0.314555	NA	1.59462
ENSG00000235445	22	18465971	18466385	sense_intronic	XXbac-B476C20.14	10	10	6	4	11	16	9.16571	0.673056	0.621512	1.08293	0.278839	NA	1.59445
ENSG00000245105	12	9217773	9220651	antisense	A2M-AS1	13	11	19	12	19	19	15.752	0.673028	0.482318	1.3954	0.162894	0.505117	1.59442
ENSG00000155026	7	5965181	6010314	protein_coding	RSPH10B	4	8	7	4	4	15	6.95065	0.67277	0.744897	0.903173	0.366434	NA	1.59413
ENSG00000101443	20	44098346	44110172	protein_coding	WFDC2	5	6	0	4	4	4	3.92499	0.672407	0.989884	0.679278	0.496961	NA	1.59373
ENSG00000258813	14	73525139	73526123	lincRNA	RP11-109N23.4	7	9	7	3	9	16	8.19178	0.67231	0.665023	1.01096	0.312037	NA	1.59362
ENSG00000267114	19	45453301	45457264	protein_coding	CTB-129P6.11	6	7	3	5	9	4	5.78302	0.672015	0.783777	0.857406	0.39122	NA	1.5933
ENSG00000119640	14	75519924	75536186	protein_coding	ACYP1	95	62	56	56	84	103	75.7114	0.671688	0.238264	2.81909	0.00481597	0.0566764	1.59294
ENSG00000258759	14	68265721	68266326	pseudogene	RP11-1012A1.7	5	7	3	5	4	8	5.45812	0.67154	0.801521	0.837832	0.402125	NA	1.59277
ENSG00000254826	11	75486949	75487974	sense_intronic	CTD-2530H12.2	11	8	10	9	10	14	10.5114	0.671097	0.572892	1.17142	0.24143	0.606007	1.59228
ENSG00000245080	8	96079036	96085410	antisense	MIR3150A	30	34	41	33	32	56	38.6049	0.671021	0.339208	1.9782	0.0479061	0.261246	1.5922
ENSG00000144476	2	237476430	237491001	protein_coding	ACKR3	1127	1103	801	989	1254	1118	1090.65	0.670989	0.157878	4.25004	2.13728e-05	0.000791615	1.59216
ENSG00000199130	16	14403142	14403228	miRNA	MIR365A	24	19	24	21	32	23	24.3893	0.670602	0.392638	1.70794	0.0876477	0.367292	1.59174
ENSG00000236194	17	40422535	40424701	sense_intronic	AC003104.1	21	14	10	12	20	19	15.9425	0.670428	0.471147	1.42297	0.154745	0.493617	1.59155
ENSG00000239089	20	34708884	34708994	snoRNA	snoU13	13	7	10	9	10	15	10.7678	0.670314	0.569876	1.17625	0.239497	0.603766	1.59142
ENSG00000256143	4	123966	125423	pseudogene	Z95704.5	27	23	24	20	36	29	26.7073	0.670223	0.368029	1.82112	0.0685894	0.319633	1.59132
ENSG00000236327	1	153863071	153863341	pseudogene	RP11-759F5.1	17	8	15	10	19	17	14.2987	0.670064	0.501369	1.33647	0.181396	0.530293	1.59114
ENSG00000226082	3	62912046	62912557	pseudogene	RP11-24H1.1	46	27	16	19	35	48	30.975	0.669937	0.37202	1.80081	0.0717327	0.328749	1.591
ENSG00000243433	7	150725868	150726841	antisense	RP11-148K1.10	21	12	14	9	18	28	16.5409	0.669893	0.470441	1.42397	0.154456	0.493617	1.59095
ENSG00000160111	19	17003758	17137625	protein_coding	CPAMD8	151	134	120	93	186	193	145.069	0.669523	0.183479	3.64905	0.000263216	0.00616322	1.59055
ENSG00000083814	19	58231119	58238992	protein_coding	ZNF671	61	32	25	21	53	63	40.9439	0.669337	0.335918	1.99256	0.0463094	0.255426	1.59034
ENSG00000249372	5	77518008	77518341	pseudogene	ATP6V1G1P6	7	5	4	2	9	8	5.57321	0.669253	0.783362	0.854333	0.39292	NA	1.59025
ENSG00000246985	12	93936239	93965544	processed_transcript	SOCS2-AS1	85	73	70	55	88	122	81.7391	0.669231	0.23052	2.90313	0.00369452	0.0465535	1.59022
ENSG00000157350	16	70413338	70473140	protein_coding	ST3GAL2	235	211	230	168	284	336	244.102	0.669105	0.160408	4.17128	3.02893e-05	0.00105375	1.59009
ENSG00000175155	17	57409050	57479090	protein_coding	YPEL2	420	272	273	372	278	370	343.385	0.669048	0.354227	1.88875	0.0589249	0.293887	1.59002
ENSG00000139209	12	47158546	47226191	protein_coding	SLC38A4	37	10	4	9	24	24	17.0148	0.668795	0.559058	1.19629	0.231584	0.593508	1.58974
ENSG00000244097	17	560034	560787	pseudogene	RPS4XP17	18	8	7	6	16	16	11.4006	0.668589	0.565184	1.18296	0.236826	0.599636	1.58952
ENSG00000126821	14	64150932	64194757	protein_coding	SGPP1	326	244	204	214	281	383	275.838	0.668505	0.16352	4.08822	4.34687e-05	0.00141555	1.58943
ENSG00000139910	14	26912299	27066960	protein_coding	NOVA1	128	88	98	74	144	145	111.974	0.668398	0.202097	3.30732	0.000941938	0.0165258	1.58931
ENSG00000228089	X	130937340	130937769	pseudogene	RP1-197O17.2	9	3	5	2	11	7	5.85407	0.668255	0.784924	0.851363	0.394568	NA	1.58915
ENSG00000224198	1	87409368	87410425	antisense	RP4-604K5.2	10	6	11	8	6	17	9.77677	0.668222	0.620703	1.07656	0.281678	0.648275	1.58911
ENSG00000260757	16	31413886	31416020	sense_overlapping	RP11-120K18.2	50	22	28	33	41	36	35.5614	0.66815	0.347267	1.92402	0.0543516	0.281095	1.58903
ENSG00000251046	4	111337054	111339660	pseudogene	ZNF969P	47	30	21	23	38	51	34.4154	0.66792	0.341251	1.95727	0.0503157	0.26934	1.58878
ENSG00000257752	12	88451653	88452355	pseudogene	RP11-474L23.3	10	3	5	8	5	6	6.46776	0.667721	0.760384	0.878136	0.37987	NA	1.58856
ENSG00000180229	15	20587869	20711433	pseudogene	HERC2P3	11	5	6	5	14	6	7.72824	0.667573	0.684391	0.975426	0.329349	NA	1.5884
ENSG00000165923	11	47681143	47736941	protein_coding	AGBL2	65	32	49	51	42	68	52.4293	0.667386	0.31116	2.14483	0.0319662	0.202232	1.58819
ENSG00000264091	11	71513631	71513695	miRNA	AP002495.1	10	6	6	6	7	12	7.81187	0.66714	0.662222	1.00743	0.313729	NA	1.58792
ENSG00000260410	16	84152898	84154758	pseudogene	RP11-505K9.3	12	9	14	13	15	11	12.8761	0.667076	0.53622	1.24403	0.213487	0.571982	1.58785
ENSG00000269463	11	62575154	62575535	sense_intronic	RP11-727F15.13	9	3	6	6	4	10	6.41862	0.666913	0.752303	0.886495	0.375351	NA	1.58767
ENSG00000259498	15	63338233	63341586	antisense	RP11-244F12.3	97	99	116	62	175	135	112.92	0.666894	0.235649	2.83003	0.00465433	0.0554828	1.58765
ENSG00000176896	X	13671225	13700083	protein_coding	TCEANC	82	44	63	51	78	86	67.4212	0.666689	0.254757	2.61696	0.00887165	0.0862422	1.58743
ENSG00000258648	14	31152251	31152804	pseudogene	UBE2CP1	21	18	11	13	21	23	17.7773	0.66663	0.446648	1.49252	0.135563	0.463132	1.58736
ENSG00000266869	14	72315323	72375147	lincRNA	RP6-114E22.1	103	52	86	91	88	82	86.8846	0.666541	0.275889	2.41598	0.015693	0.126357	1.58726
ENSG00000236778	13	52026503	52126500	antisense	INTS6-AS1	22	6	15	13	13	22	15.2338	0.66591	0.514404	1.29453	0.195484	0.548623	1.58657
ENSG00000272950	7	97952165	97952742	antisense	RP11-307C18.1	13	11	6	11	8	14	10.795	0.665816	0.584068	1.13996	0.254301	0.6211	1.58647
ENSG00000124549	6	26421619	26432611	pseudogene	BTN2A3P	35	37	19	28	43	31	32.7005	0.665373	0.35677	1.86499	0.0621829	0.302725	1.58598
ENSG00000138792	4	111286889	111486441	protein_coding	ENPEP	115	66	76	62	114	118	90.9863	0.665269	0.224167	2.96774	0.00299998	0.0398095	1.58586
ENSG00000261783	16	75413716	75415158	sense_intronic	RP11-252K23.2	41	31	29	22	46	49	35.8266	0.664826	0.321414	2.06844	0.0385987	0.228133	1.58538
ENSG00000167550	12	49458468	49463808	protein_coding	RHEBL1	5	9	6	1	11	13	7.09388	0.664471	0.739912	0.898041	0.369164	NA	1.58499
ENSG00000263531	17	29190939	29191958	antisense	RP13-753N3.1	11	12	10	9	11	18	11.9133	0.664429	0.54135	1.22736	0.219689	0.580538	1.58494
ENSG00000238857	7	2590504	2590599	snoRNA	snoU13	7	3	3	5	5	4	4.63763	0.664418	0.865018	0.768097	0.442429	NA	1.58493
ENSG00000203497	10	112629626	112631991	antisense	PDCD4-AS1	19	27	12	15	19	33	20.8412	0.664401	0.439448	1.5119	0.130559	0.45369	1.58491
ENSG00000165171	7	73248920	73256865	protein_coding	WBSCR27	46	55	44	46	65	53	52.8288	0.66436	0.285437	2.32752	0.0199375	0.149015	1.58487
ENSG00000144802	3	101546835	101579866	protein_coding	NFKBIZ	1121	907	809	908	1099	1128	1015.09	0.664237	0.140983	4.71146	2.45949e-06	0.000126664	1.58473
ENSG00000204314	6	32116136	32122150	protein_coding	PRRT1	12	7	8	6	14	11	9.53618	0.664064	0.599271	1.10812	0.26781	0.634614	1.58454
ENSG00000165388	10	48355024	48373866	protein_coding	ZNF488	153	140	136	127	171	189	154.944	0.663977	0.180713	3.67421	0.000238584	0.00570804	1.58444
ENSG00000166387	11	7534529	7678358	protein_coding	PPFIBP2	98	74	74	65	98	118	87.9153	0.663573	0.218181	3.04139	0.0023549	0.0330891	1.584
ENSG00000255142	11	781645	782105	antisense	AP006621.6	21	13	21	5	33	29	19.3599	0.663069	0.4771	1.38979	0.164592	0.508177	1.58345
ENSG00000217643	2	26045338	26045819	pseudogene	PTGES3P2	7	4	6	3	6	11	5.9879	0.6625	0.758025	0.873982	0.382128	NA	1.58282
ENSG00000230076	2	215711852	215712169	pseudogene	AC016708.2	4	5	7	1	7	12	5.69944	0.662453	0.811248	0.816585	0.414165	NA	1.58277
ENSG00000204677	5	177433406	177482560	protein_coding	FAM153C	6	3	7	8	4	5	5.96111	0.662406	0.79656	0.831583	0.405644	NA	1.58272
ENSG00000222612	20	39652845	39653034	snRNA	RNU2-52P	12	9	8	8	8	17	10.3361	0.66218	0.584948	1.13203	0.257622	0.624128	1.58247
ENSG00000260179	1	1185157	1186714	lincRNA	RP5-902P8.12	14	16	8	8	21	15	13.4904	0.662051	0.519698	1.27392	0.202693	0.558055	1.58233
ENSG00000255539	11	70170977	70173315	antisense	CTA-797E19.2	12	3	10	5	9	15	8.77462	0.661898	0.655241	1.01016	0.312419	NA	1.58216
ENSG00000252192	12	122976660	122976788	snoRNA	SNORA9	15	2	6	7	7	11	7.94702	0.661757	0.706116	0.937179	0.348666	NA	1.58201
ENSG00000243254	8	100626014	100626306	misc_RNA	RN7SL350P	10	0	8	7	10	2	6.41487	0.661383	0.872722	0.75784	0.448547	NA	1.5816
ENSG00000215256	14	24407940	24458048	processed_transcript	DHRS4-AS1	236	185	180	156	266	264	214.683	0.661371	0.156946	4.214	2.50882e-05	0.000905448	1.58158
ENSG00000213609	10	65662211	65663005	pseudogene	RP11-170M17.2	7	4	6	8	7	3	6.26156	0.661175	0.775635	0.852432	0.393975	NA	1.58137
ENSG00000235631	7	122341718	122343021	protein_coding	RNF148	6	12	3	3	15	7	7.46188	0.660486	0.733365	0.900625	0.367788	NA	1.58062
ENSG00000269172	19	39625522	39627103	antisense	CTC-218B8.3	30	31	13	10	34	44	25.8401	0.6603	0.419977	1.57223	0.115897	0.427882	1.58041
ENSG00000184304	14	30045687	30661104	protein_coding	PRKD1	34	20	32	25	43	29	30.9292	0.660228	0.361333	1.8272	0.0676698	0.316899	1.58033
ENSG00000241720	1	110268442	110317874	antisense	RP4-735C1.4	5	4	5	1	9	7	4.89855	0.660158	0.84776	0.778708	0.436152	NA	1.58026
ENSG00000234272	2	152988069	152988359	pseudogene	RPL30P2	9	6	6	8	5	10	7.58632	0.65946	0.684568	0.963324	0.335385	NA	1.57949
ENSG00000126775	14	55833110	55878576	protein_coding	ATG14	337	231	271	263	345	323	300.436	0.65934	0.165957	3.97295	7.09889e-05	0.00215839	1.57936
ENSG00000235078	2	3523046	3526968	antisense	AC142528.1	9	0	5	2	10	4	4.76008	0.659193	0.94331	0.698808	0.484672	NA	1.5792
ENSG00000188158	X	17393543	17754114	protein_coding	NHS	244	178	131	145	253	224	195.343	0.659012	0.18179	3.62512	0.000288829	0.00663583	1.579
ENSG00000263727	18	653985	657259	sense_intronic	RP11-806L2.5	12	9	6	3	14	15	9.33006	0.658721	0.62365	1.05623	0.290861	0.657657	1.57868
ENSG00000197208	5	131630136	131679899	protein_coding	SLC22A4	43	39	18	35	37	37	35.7077	0.658495	0.355241	1.85366	0.063788	0.306762	1.57844
ENSG00000259088	14	102262892	102276658	antisense	CTD-2017C7.2	22	19	22	12	28	34	22.4243	0.658371	0.404333	1.62829	0.103464	0.401473	1.5783
ENSG00000254911	11	93454679	93455032	antisense	SCARNA9	118	95	92	112	109	111	110.032	0.658347	0.232287	2.83419	0.00459416	0.0548368	1.57827
ENSG00000256629	12	11332272	11333061	pseudogene	TAS2R67P	13	1	4	1	11	9	5.93391	0.658273	0.857188	0.767945	0.44252	NA	1.57819
ENSG00000173947	1	111888910	111895635	protein_coding	PIFO	13	6	4	14	4	4	8.29701	0.658043	0.756424	0.869939	0.384334	NA	1.57794
ENSG00000105523	19	49104067	49118111	protein_coding	FAM83E	52	32	22	20	25	78	36.7782	0.657711	0.396882	1.6572	0.0974799	0.390353	1.57758
ENSG00000249057	5	65958159	65958816	sense_intronic	MAST4-IT1	15	1	3	3	12	6	6.26522	0.657352	0.837334	0.785054	0.432422	NA	1.57719
ENSG00000183087	13	114523522	114567046	protein_coding	GAS6	176	190	203	123	249	300	205.425	0.656927	0.189853	3.46019	0.000539791	0.0107338	1.57672
ENSG00000260012	16	47296652	47297411	pseudogene	RP11-329J18.4	13	4	2	4	9	8	6.40143	0.656819	0.767455	0.85584	0.392086	NA	1.5766
ENSG00000265293	17	30477452	30478523	pseudogene	ARGFXP2	11	6	6	3	10	14	7.92827	0.656094	0.667901	0.982322	0.325941	NA	1.57581
ENSG00000185332	17	79285074	79304474	protein_coding	TMEM105	57	52	47	53	59	61	56.4039	0.655898	0.273711	2.39631	0.0165609	0.130761	1.5756
ENSG00000186522	2	110300559	110371783	protein_coding	2018-09-10	56	32	26	27	39	63	39.7882	0.655817	0.328852	1.99426	0.0461236	0.254908	1.57551
ENSG00000122507	7	33168856	33645680	protein_coding	BBS9	206	134	137	179	168	161	170.096	0.655786	0.226103	2.90039	0.00372704	0.0469293	1.57547
ENSG00000267981	11	129936836	129944012	protein_coding	AP003041.2	10	2	15	10	5	15	9.87136	0.655734	0.68424	0.958338	0.337892	0.698305	1.57542
ENSG00000251018	5	162910071	162921064	antisense	RP11-80G7.1	9	3	2	2	5	9	4.69528	0.654995	0.87762	0.746332	0.455467	NA	1.57461
ENSG00000225364	5	132284185	132284410	pseudogene	ATP6V0E1P1	17	12	14	13	23	12	15.4407	0.654702	0.490195	1.33559	0.181682	0.530491	1.57429
ENSG00000260401	11	72950020	72953380	sense_overlapping	RP11-800A3.4	428	407	402	303	569	555	444.075	0.654568	0.137816	4.74959	2.03832e-06	0.000107696	1.57414
ENSG00000232712	20	21134664	21198927	antisense	RP4-777D9.2	21	13	9	7	13	30	14.8326	0.653919	0.521341	1.2543	0.209732	0.567017	1.57344
ENSG00000230799	2	202627460	202628296	pseudogene	AC007279.2	24	13	11	17	14	21	17.0102	0.653748	0.475358	1.37528	0.169046	0.514576	1.57325
ENSG00000265246	17	25564885	25568687	lincRNA	RP11-663N22.1	16	4	6	8	13	7	9.014	0.653698	0.656089	0.996355	0.319077	NA	1.5732
ENSG00000243244	2	48756522	48826025	protein_coding	STON1	24	14	7	18	19	10	15.894	0.653374	0.527859	1.23778	0.215797	0.575396	1.57284
ENSG00000237788	20	48445662	48447622	pseudogene	RP5-1041C10.3	56	33	37	30	57	56	44.3944	0.653246	0.295414	2.21129	0.0270157	0.180308	1.5727
ENSG00000260778	16	2318156	2323419	lincRNA	MIR940	49	27	25	27	33	53	35.4218	0.653189	0.340359	1.91912	0.0549697	0.282459	1.57264
ENSG00000217488	6	76320674	76321661	pseudogene	RP11-474L11.5	41	32	20	28	39	36	32.9733	0.653086	0.344285	1.89694	0.0578365	0.290519	1.57253
ENSG00000232282	X	102040595	102041532	pseudogene	MTND1P32	17	9	0	6	18	4	8.75145	0.652865	0.788139	0.828363	0.407465	NA	1.57229
ENSG00000105974	7	116164839	116201233	protein_coding	CAV1	754	747	868	775	935	924	858.48	0.652628	0.166207	3.92661	8.61524e-05	0.0025262	1.57203
ENSG00000116883	1	36789335	36794822	protein_coding	RP11-268J15.5	60	66	54	44	77	86	64.4797	0.652502	0.251809	2.59126	0.00956249	0.0907447	1.57189
ENSG00000187848	12	133195366	133198972	protein_coding	P2RX2	73	39	39	25	72	78	52.3408	0.652467	0.302076	2.15994	0.030777	0.197365	1.57185
ENSG00000168131	6	27878963	27880174	protein_coding	OR2B2	13	7	9	4	14	16	10.0599	0.65241	0.595032	1.09643	0.272891	0.63878	1.57179
ENSG00000252637	8	68011537	68011660	rRNA	RNA5SP268	10	0	5	2	12	3	5.05934	0.652331	0.949276	0.687188	0.491964	NA	1.57171
ENSG00000075826	10	102246399	102289628	protein_coding	SEC31B	10	9	20	6	21	20	14.0776	0.652309	0.538236	1.21194	0.225536	0.587425	1.57168
ENSG00000100626	14	69725994	69821183	protein_coding	GALNT16	67	34	41	23	53	90	49.341	0.652034	0.324397	2.00999	0.0444322	0.248739	1.57138
ENSG00000178597	4	7432022	7436700	protein_coding	PSAPL1	36	45	41	18	53	76	43.5542	0.651929	0.33623	1.93894	0.052509	0.275529	1.57127
[truncated: 20,745 more rows]

## Sheet: DNLS vs Control
	Feature_chr	Feature_start	Feature_end	Feature_gene_biotype	Feature_gene_name	MCF7MSCV_1	MCF7MSCV_2	MCF7MSCV_3	MCSF72A_1	MCSF72A_2	MCSF72A_3	baseMean	log2FoldChange	lfcSE	stat	pvalue	padj	FoldChange
ENSG00000118946	13	58205944	58303445	protein_coding	PCDH17	1	0	1	151	66	113	53.5848	7.34044	1.05899	6.93153	4.16314e-12	7.11136e-10	162.067
ENSG00000215719	GL000212.1	35322	36221	pseudogene	AL356585.3	0	1	0	44	10	19	11.7213	6.02751	1.30216	4.62887	3.67662e-06	0.000196259	65.2321
ENSG00000265735	9	9442060	9442347	misc_RNA	RN7SL5P	460	526	424	39431	25115	796	10778.4	5.4878	1.19427	4.59512	4.32491e-06	0.000227162	44.8738
ENSG00000232694	1	248881947	248885506	lincRNA	XX-CR54.3	0	0	0	13	6	6	4.02187	5.46464	1.44076	3.79288	0.000148907	NA	44.1592
ENSG00000108018	10	108333421	108924292	protein_coding	SORCS1	1	0	4	79	45	54	29.7644	5.12557	0.723309	7.08628	1.37766e-12	2.55309e-10	34.9101
ENSG00000265359	17	39007052	39019534	antisense	RP5-1110E20.1	0	0	0	7	2	5	2.23935	4.62189	1.62143	2.8505	0.00436509	NA	24.6222
ENSG00000150165	10	47157983	47174093	protein_coding	ANXA8L1	1	0	0	8	9	7	4.11967	4.47703	1.42048	3.15176	0.00162288	NA	22.2699
ENSG00000230572	2	91874128	91902771	pseudogene	AC027612.3	1	1	1	14	21	23	10.1889	4.28442	0.983334	4.35703	1.31839e-05	0.000594001	19.4867
ENSG00000141639	18	48086448	48258194	protein_coding	MAPK4	0	0	1	6	7	3	2.83613	3.89261	1.52566	2.55143	0.0107283	NA	14.8523
ENSG00000216378	6	100625085	100626068	pseudogene	RP3-344J20.1	2	0	0	7	6	15	4.90595	3.84737	1.28916	2.9844	0.00284135	NA	14.3938
ENSG00000205420	12	52880958	52887041	protein_coding	KRT6A	4	7	5	86	83	46	38.1245	3.73628	0.477989	7.81667	5.42385e-15	1.47981e-12	13.327
ENSG00000227372	1	3652548	3663900	antisense	TP73-AS1	1	0	0	5	8	1	2.49264	3.71379	1.60667	2.31148	0.0208064	NA	13.1209
ENSG00000237604	21	45595372	45596336	lincRNA	AP001056.1	0	1	0	5	7	2	2.51086	3.70725	1.57507	2.35371	0.0185871	NA	13.0615
ENSG00000241524	2	61058800	61059063	misc_RNA	RN7SL632P	1	0	0	0	5	8	2.37016	3.63287	1.68973	2.14997	0.0315575	NA	12.4052
ENSG00000225606	7	12609751	12611017	antisense	AC005281.2	2	2	1	36	14	12	10.718	3.59771	0.843354	4.26596	1.99043e-05	0.000844493	12.1065
ENSG00000250546	4	84717589	85214565	processed_transcript	RP11-8L2.1	3	2	2	41	20	24	14.8653	3.58077	0.700374	5.11266	3.17654e-07	2.20495e-05	11.9652
ENSG00000146373	6	125283691	125413779	protein_coding	RNF217	3	0	0	11	13	10	6.07128	3.55326	1.08522	3.27422	0.00105955	NA	11.7391
ENSG00000213177	6	100583940	100584539	pseudogene	PRDX2P4	0	0	1	5	2	5	2.12274	3.45033	1.61867	2.13159	0.0330409	NA	10.9308
ENSG00000186952	5	109624934	110074657	protein_coding	TMEM232	1	0	0	5	2	5	2.0826	3.45025	1.6243	2.12414	0.033658	NA	10.9302
ENSG00000179674	3	160394948	160396233	protein_coding	ARL14	0	2	1	10	12	11	6.01089	3.44156	1.0614	3.24248	0.00118494	NA	10.8646
ENSG00000226058	2	101992049	101992517	pseudogene	AC092570.1	0	2	0	7	5	10	3.95707	3.43276	1.31415	2.61215	0.00899747	NA	10.7985
ENSG00000196460	2	102013823	102091165	protein_coding	RFX8	0	1	1	4	9	8	3.90081	3.38867	1.31059	2.58561	0.0097207	NA	10.4735
ENSG00000163347	3	190023490	190040264	protein_coding	CLDN1	2	6	7	68	45	47	28.6881	3.37912	0.497077	6.79798	1.06098e-11	1.73682e-09	10.4044
ENSG00000186807	10	47746936	47763041	protein_coding	ANXA8L2	4	4	0	46	18	18	14.3828	3.3374	0.7103	4.69858	2.61974e-06	0.000144964	10.1078
ENSG00000168481	8	22004338	22014597	protein_coding	LGI3	1	0	1	6	5	9	3.61879	3.32411	1.32466	2.50941	0.0120934	NA	10.0152
ENSG00000229233	7	12693804	12694610	lincRNA	AC011891.5	2	6	0	49	9	25	14.4458	3.31688	0.753685	4.40088	1.07811e-05	0.000495982	9.96508
ENSG00000196859	17	39114669	39123144	protein_coding	KRT39	1	1	0	9	5	5	3.39385	3.24038	1.34127	2.41589	0.0156967	NA	9.4504
ENSG00000207389	1	17067011	17067174	snRNA	RNU1-4	3	4	5	7	60	36	19.834	3.13972	0.688745	4.5586	5.14946e-06	0.000265501	8.81352
ENSG00000269540	19	50562139	50563489	pseudogene	CTD-2126E3.5	0	2	0	11	0	7	3.16114	3.07604	1.48983	2.06469	0.0389523	NA	8.43294
ENSG00000006747	7	12610203	12693228	protein_coding	SCIN	224	122	133	1880	983	1117	721.385	3.04783	0.193145	15.78	4.27099e-56	2.79665e-52	8.26969
ENSG00000211448	14	80663873	80854100	protein_coding	DIO2	414	300	114	1571	2142	2652	1192.87	3.00222	0.503039	5.96816	2.39943e-09	2.69339e-07	8.01231
ENSG00000110427	11	33563618	33695648	protein_coding	KIAA1549L	2	0	1	8	8	7	4.26649	2.96039	1.14298	2.59006	0.00959602	NA	7.78335
ENSG00000257335	7	141607613	141806547	protein_coding	MGAM	9	7	4	49	37	67	28.3596	2.93871	0.467284	6.2889	3.1972e-10	4.15932e-08	7.66723
ENSG00000132854	1	62702651	62785085	protein_coding	KANK4	2	0	0	7	1	7	2.67876	2.93266	1.48599	1.97353	0.0484349	NA	7.63514
ENSG00000142185	21	45770046	45862964	protein_coding	TRPM2	1	0	1	6	6	3	2.79984	2.91116	1.39965	2.07993	0.0375322	NA	7.52225
ENSG00000259472	15	83141718	83182928	pseudogene	RP13-996F3.3	3	0	0	6	11	4	3.96528	2.89397	1.22047	2.3712	0.0177307	NA	7.43311
ENSG00000180155	8	143845752	143859640	protein_coding	LYNX1	9	4	4	73	29	25	23.0126	2.88146	0.542216	5.31424	1.07106e-07	8.55281e-06	7.36898
ENSG00000130600	11	2016406	2022700	processed_transcript	H19	3612	2543	1842	9481	19258	27200	10694.3	2.85785	0.453527	6.3014	2.94978e-10	3.86304e-08	7.24936
ENSG00000204603	12	131649556	131697476	lincRNA	RP11-638F5.1	0	0	2	5	4	6	2.83073	2.85653	1.40428	2.03415	0.041936	NA	7.24269
ENSG00000184471	16	1140005	1146244	protein_coding	C1QTNF8	0	3	1	13	8	8	5.41842	2.80932	1.0108	2.77931	0.00544742	NA	7.00953
ENSG00000213412	10	47133338	47133898	pseudogene	HNRNPA1P33	14	11	1	106	35	38	32.5801	2.78493	0.861945	3.23098	0.00123365	0.0239939	6.89204
ENSG00000196960	10	31650356	31688682	antisense	RP11-192P3.5	19	6	10	82	80	76	44.8643	2.78226	0.366509	7.59125	3.16844e-14	7.59033e-12	6.87929
ENSG00000135046	9	75766673	75785309	protein_coding	ANXA1	26	14	10	172	90	66	60.8737	2.70845	0.364329	7.43409	1.05292e-13	2.22403e-11	6.53621
ENSG00000269902	X	45624175	45624702	lincRNA	RP6-99M1.3	1	0	1	5	5	3	2.47073	2.70545	1.43594	1.8841	0.0595515	NA	6.52259
ENSG00000236336	6	4774760	4775642	antisense	RP3-430A16.1	1	0	1	5	2	6	2.43207	2.68692	1.45116	1.85156	0.0640888	NA	6.43935
ENSG00000169469	1	153003678	153005376	protein_coding	SPRR1B	2	5	1	12	17	21	9.67866	2.64707	0.750208	3.52845	0.000418	0.0101992	6.26394
ENSG00000183691	17	54671060	54672951	protein_coding	NOG	1	2	1	15	3	8	4.79078	2.64381	1.05518	2.50555	0.0122261	NA	6.24978
ENSG00000153823	2	229715242	230136001	protein_coding	PID1	0	2	1	4	6	9	3.70349	2.64024	1.19142	2.21605	0.0266883	NA	6.23436
ENSG00000223477	10	47011753	47174018	lincRNA	LINC00842	28	17	17	174	106	108	73.1188	2.63668	0.295296	8.92894	4.30118e-19	1.96494e-16	6.219
ENSG00000270171	1	7753184	7754904	lincRNA	RP11-338N10.1	0	0	2	6	2	5	2.45571	2.62021	1.46755	1.78544	0.0741899	NA	6.14842
ENSG00000232774	14	62037258	62125414	protein_coding	RP11-47I22.3	1	0	1	2	5	5	2.35389	2.61628	1.46726	1.78311	0.0745676	NA	6.13169
ENSG00000151967	3	159557650	159615149	protein_coding	SCHIP1	2	2	3	18	10	15	8.16887	2.59054	0.783917	3.30461	0.000951086	0.0195022	6.02324
ENSG00000163207	1	152881021	152884362	protein_coding	IVL	1	1	1	7	7	4	3.46938	2.57902	1.18733	2.17211	0.0298473	NA	5.97533
ENSG00000240311	16	3546201	3546768	pseudogene	LA16c-306E5.1	2	1	0	10	2	6	3.31529	2.57735	1.24715	2.0666	0.0387722	NA	5.96841
ENSG00000254471	11	79698556	79700673	pseudogene	RP11-885L14.1	9	0	0	18	11	19	9.11687	2.56498	1.55518	1.64931	0.0990834	0.473373	5.91747
ENSG00000126838	12	9301436	9360966	protein_coding	PZP	21	7	13	71	75	93	46.1571	2.56157	0.359839	7.11864	1.08998e-12	2.0588e-10	5.90349
ENSG00000149596	20	42740335	42816218	protein_coding	JPH2	1	1	2	3	11	9	4.6019	2.54058	1.06794	2.37896	0.0173614	NA	5.81824
ENSG00000230665	X	73616706	73619385	pseudogene	PRKRIRP1	1	2	1	5	8	10	4.52118	2.52674	1.04709	2.41311	0.0158172	NA	5.76269
ENSG00000230397	10	31649884	31650144	pseudogene	SPTLC1P1	1	2	3	12	12	11	6.81979	2.52039	0.850386	2.96382	0.00303843	NA	5.73738
ENSG00000206582	20	33114315	33114411	misc_RNA	Y_RNA	1	1	0	5	5	1	2.12895	2.47547	1.52191	1.62655	0.103832	NA	5.5615
ENSG00000106366	7	100770370	100782547	protein_coding	SERPINE1	65	49	25	144	282	317	147.267	2.47429	0.497117	4.97728	6.4484e-07	4.1806e-05	5.55694
ENSG00000228865	10	48357926	48358600	antisense	RP11-463P17.3	5	4	0	32	11	7	9.3429	2.45896	0.797962	3.08154	0.00205929	0.0356098	5.49819
ENSG00000153165	2	107021446	107084832	protein_coding	RGPD3	2	0	1	5	8	3	3.15145	2.45877	1.25147	1.96471	0.0494478	NA	5.49748
ENSG00000240661	3	120068357	120086845	antisense	RP11-174O3.3	6	2	2	23	14	17	10.3567	2.44165	0.68775	3.5502	0.000384937	0.00953555	5.43264
ENSG00000142677	1	24446261	24469611	protein_coding	IL22RA1	0	2	3	11	5	12	5.43857	2.41985	0.967856	2.50022	0.0124116	NA	5.35117
ENSG00000215182	11	1151580	1222364	protein_coding	MUC5AC	1814	1238	805	6680	7241	6144	3943.41	2.41498	0.172898	13.9676	2.45606e-44	6.03086e-41	5.33312
ENSG00000237870	7	115915660	115926788	processed_transcript	AC073130.1	9	2	3	45	12	18	14.0734	2.41069	0.647882	3.72087	0.000198538	0.00560356	5.31727
ENSG00000156475	5	145967936	146464347	protein_coding	PPP2R2B	27	23	13	152	84	100	64.7164	2.40344	0.306854	7.83252	4.78177e-15	1.3419e-12	5.29063
ENSG00000154734	21	28208066	28217728	protein_coding	ADAMTS1	1	1	1	7	4	5	3.09799	2.39264	1.21603	1.96759	0.0491156	NA	5.25118
ENSG00000233052	10	1403196	1403832	sense_intronic	RP11-398B16.2	7	8	1	24	35	22	16.1069	2.36685	0.579313	4.08561	4.39606e-05	0.00162629	5.15813
ENSG00000265801	17	25792138	25792567	sense_intronic	RP11-720N19.2	3	0	2	3	7	15	4.99496	2.36471	1.03396	2.28705	0.022193	NA	5.1505
ENSG00000188279	10	49199649	49207818	protein_coding	FAM25C	4	2	5	24	17	16	11.1413	2.35597	0.65534	3.59504	0.000324345	0.00831507	5.11939
ENSG00000234108	1	80961588	80961918	pseudogene	RP11-115A15.2	2	1	1	13	2	6	3.94797	2.35481	1.11623	2.10962	0.0348915	NA	5.11527
ENSG00000169035	19	51479729	51487355	protein_coding	KLK7	3	4	4	35	10	13	11.0579	2.33966	0.693626	3.37308	0.000743329	0.0160786	5.06182
ENSG00000162510	1	31184124	31196434	protein_coding	MATN1	1	0	2	4	5	6	3.00308	2.31572	1.2484	1.85495	0.0636029	NA	4.97854
ENSG00000271916	3	53831791	53832046	antisense	RP11-884K10.6	2	1	0	8	0	7	2.82343	2.31413	1.37802	1.67931	0.0930909	NA	4.97304
ENSG00000235021	1	246853349	246855123	lincRNA	RP11-439E19.7	2	0	2	10	4	6	3.86595	2.30051	1.10348	2.08477	0.0370898	NA	4.92631
ENSG00000180914	3	8792094	8811314	protein_coding	OXTR	72	63	36	571	134	165	164.891	2.29848	0.634433	3.62288	0.000291335	0.00760634	4.91938
ENSG00000255346	15	69222864	69355083	protein_coding	NOX5	41	26	37	188	137	183	100.338	2.27901	0.243279	9.36787	7.40081e-21	4.54317e-18	4.85345
ENSG00000112175	6	55618443	55740362	protein_coding	BMP5	16	13	9	62	52	70	36.4563	2.27792	0.370029	6.15607	7.45735e-10	9.0989e-08	4.84979
ENSG00000165388	10	48355024	48373866	protein_coding	ZNF488	153	140	136	1368	387	394	411.072	2.25699	0.551154	4.09502	4.22132e-05	0.0015765	4.77992
ENSG00000019549	8	49830249	49834299	protein_coding	SNAI2	31	27	21	150	97	126	73.8055	2.22823	0.27112	8.21864	2.05826e-16	6.97111e-14	4.6856
ENSG00000152785	4	81952119	81978685	protein_coding	BMP3	1	3	3	17	8	9	6.69341	2.22568	0.837531	2.65743	0.0078739	NA	4.67731
ENSG00000244335	X	152931681	152931970	misc_RNA	RN7SL687P	0	3	0	2	6	6	2.89563	2.21688	1.32524	1.67282	0.0943636	NA	4.64887
ENSG00000148516	10	31607424	31818742	protein_coding	ZEB1	49	19	12	141	90	133	71.8994	2.21606	0.320419	6.91613	4.64162e-12	7.79316e-10	4.64623
ENSG00000019186	20	52769988	52790512	protein_coding	CYP24A1	182	106	122	743	501	659	377.596	2.2136	0.167879	13.1857	1.06092e-39	1.89461e-36	4.63831
ENSG00000170848	19	43406231	43423715	protein_coding	PSG6	2	2	0	2	5	11	3.66007	2.21323	1.16513	1.89956	0.0574913	NA	4.63712
ENSG00000155130	6	114178541	114184648	protein_coding	MARCKS	259	200	222	1256	935	963	628.526	2.19901	0.138626	15.8629	1.14505e-56	1.12467e-52	4.59165
ENSG00000146666	7	47801074	47806370	antisense	LINC00525	3	1	0	8	4	6	3.51704	2.19764	1.13842	1.93043	0.0535532	NA	4.58729
ENSG00000240803	19	14323864	14324131	misc_RNA	RN7SL231P	2	1	1	8	9	1	3.62161	2.18719	1.15948	1.88636	0.0592465	NA	4.55417
ENSG00000221473	13	108288379	108288464	miRNA	AL138710.1	3	0	1	8	2	8	3.50031	2.18363	1.16617	1.87248	0.0611405	NA	4.54294
ENSG00000132122	1	48761044	48937845	protein_coding	SPATA6	5	2	1	16	8	12	7.07422	2.18087	0.805554	2.70729	0.00678354	NA	4.53426
ENSG00000215049	13	30870284	30870872	pseudogene	PRDX2P1	2	1	0	3	5	5	2.63766	2.16919	1.3016	1.66656	0.0956026	NA	4.49771
ENSG00000238717	5	56152975	56153078	snoRNA	snoU13	1	3	2	14	5	9	5.52297	2.168	0.913727	2.3727	0.0176587	NA	4.49399
ENSG00000266278	18	68047376	68051827	lincRNA	RP11-41O4.2	3	1	1	6	5	11	4.41152	2.16237	1.01208	2.13657	0.0326331	NA	4.47651
ENSG00000187242	17	39017555	39023462	protein_coding	KRT12	3	4	4	30	8	13	9.95015	2.1546	0.708448	3.0413	0.00235559	0.0395837	4.45246
ENSG00000130303	19	17513748	17516457	protein_coding	BST2	43	37	51	178	187	212	117.391	2.1309	0.234932	9.07028	1.18715e-19	5.97958e-17	4.37989
ENSG00000252055	13	45711997	45712100	snRNA	RNU6-69P	1	3	0	1	9	7	3.59286	2.1285	1.20277	1.76967	0.0767826	NA	4.37263
ENSG00000271075	14	53338176	53338935	pseudogene	RP11-589M4.4	2	2	7	16	14	19	9.98408	2.12016	0.69237	3.06218	0.0021973	0.0375337	4.34743
ENSG00000232646	10	74824884	74825225	pseudogene	RP11-344N10.4	2	1	1	6	7	4	3.46249	2.1056	1.11667	1.88562	0.0593466	NA	4.30378
ENSG00000158445	20	47980414	48099184	protein_coding	KCNB1	0	1	3	8	6	4	3.66325	2.10365	1.12619	1.86794	0.0617708	NA	4.29795
ENSG00000252465	2	161253340	161253479	misc_RNA	RMRPP3	1	2	0	5	2	6	2.59709	2.09895	1.31257	1.59911	0.109795	NA	4.28397
ENSG00000088726	3	12775024	12810956	protein_coding	TMEM40	17	14	26	93	54	100	49.8814	2.08334	0.344422	6.0488	1.45932e-09	1.67029e-07	4.23787
ENSG00000100234	22	33197687	33259030	protein_coding	TIMP3	332	256	237	1379	1124	970	704.933	2.07107	0.142394	14.5447	6.31375e-48	2.48054e-44	4.20199
ENSG00000248895	17	46958484	46958678	pseudogene	RP11-463M16.5	3	0	0	5	2	5	2.36852	2.06196	1.39491	1.47821	0.139352	NA	4.17554
ENSG00000201573	14	50935115	50935216	misc_RNA	Y_RNA	2	3	2	6	12	11	6.05456	2.06069	0.861	2.39337	0.0166944	NA	4.17186
ENSG00000268812	22	30641984	30642987	antisense	RP1-102K2.8	5	9	5	34	26	20	16.2801	2.05108	0.534713	3.83585	0.00012513	0.00384672	4.14416
ENSG00000256537	12	11323963	11324164	pseudogene	RP11-785H5.1	1	5	0	8	10	7	5.16925	2.04976	0.965227	2.1236	0.0337034	NA	4.14036
ENSG00000254153	8	8314419	8318847	lincRNA	CTA-398F10.2	0	4	1	14	5	3	4.37276	2.0493	1.07666	1.90339	0.0569891	NA	4.13906
ENSG00000201574	2	231998176	231998344	snRNA	RNU1-93P	3	1	0	5	3	8	3.22094	2.04289	1.18027	1.73087	0.0834755	NA	4.1207
ENSG00000188306	3	169539710	169555563	protein_coding	LRRIQ4	3	0	2	4	8	8	4.1595	2.04271	1.0466	1.95175	0.0509682	NA	4.12018
ENSG00000185920	9	98205262	98279339	protein_coding	PTCH1	5	2	4	14	14	17	9.23118	2.03978	0.688538	2.96248	0.00305175	0.047616	4.11182
ENSG00000201126	1	171488955	171489052	snRNA	RNU6-773P	3	0	1	6	5	5	3.23925	2.03741	1.16117	1.75462	0.0793249	NA	4.10508
ENSG00000243333	5	118642039	118642326	misc_RNA	RN7SL174P	5	0	1	12	5	7	4.75706	2.03189	0.99347	2.04524	0.040831	NA	4.08939
ENSG00000259109	14	73656471	73656712	pseudogene	RP4-687K1.2	2	1	2	6	7	7	4.1447	2.00439	1.00852	1.98747	0.0468705	NA	4.0122
ENSG00000262869	17	1923246	1926958	sense_intronic	CTD-2545H1.1	4	1	1	4	10	9	4.81829	2.00244	0.970872	2.06252	0.0391586	NA	4.00677
ENSG00000215033	10	47746962	47770871	protein_coding	AL603965.1	3	2	0	3	10	6	4.01732	1.99729	1.0769	1.85466	0.0636445	NA	3.99248
ENSG00000206075	18	61143994	61172318	protein_coding	SERPINB5	20	9	14	46	57	66	35.0805	1.99283	0.380016	5.24406	1.57078e-07	1.19137e-05	3.98017
ENSG00000231881	6	44041650	44045689	lincRNA	RP5-1120P11.3	1	3	0	6	5	5	3.29241	1.98793	1.15507	1.72104	0.0852439	NA	3.96666
ENSG00000183671	2	207040040	207082771	protein_coding	GPR1	4	2	4	6	15	18	8.23497	1.98717	0.759829	2.61528	0.00891534	0.106854	3.96458
ENSG00000087494	12	28111017	28125638	protein_coding	PTHLH	9	14	7	40	47	32	24.7483	1.98529	0.443175	4.4797	7.47471e-06	0.000367083	3.95943
ENSG00000179133	10	23556124	23633774	protein_coding	C10orf67	1	1	1	6	5	1	2.46192	1.98285	1.32901	1.49198	0.135704	NA	3.95274
ENSG00000090932	19	39989535	39999121	protein_coding	DLL3	2	0	1	7	0	5	2.34988	1.97954	1.44009	1.37459	0.169258	NA	3.94368
ENSG00000207789	12	58218392	58218475	miRNA	MIR26A2	0	0	3	8	0	5	2.58004	1.97489	1.46414	1.34883	0.17739	NA	3.93098
ENSG00000225331	21	45578623	45579959	lincRNA	AP001055.6	1	2	1	6	3	7	3.27568	1.97149	1.13627	1.73505	0.0827319	NA	3.92173
ENSG00000140379	15	80253231	80263788	protein_coding	BCL2A1	1	4	0	7	3	10	4.08966	1.9704	1.07647	1.83042	0.0671871	NA	3.91877
ENSG00000266258	18	68002675	68019695	protein_coding	RP11-41O4.1	6	2	0	9	10	11	6.1772	1.9665	0.862507	2.27998	0.022609	NA	3.90818
ENSG00000120094	17	46605888	46608359	protein_coding	HOXB1	5	2	1	6	8	16	6.2411	1.9524	0.858971	2.27295	0.023029	NA	3.87018
ENSG00000252672	7	116073268	116073354	snoRNA	snoZ185	2	2	2	15	5	4	4.80989	1.95152	0.962916	2.02668	0.0426949	NA	3.86783
ENSG00000185745	10	91152303	91163745	protein_coding	IFIT1	5	4	6	1	25	30	12.1319	1.93833	0.767087	2.52687	0.0115085	0.126959	3.83261
ENSG00000250889	5	74343544	74348668	lincRNA	RP11-229C3.2	5	1	2	9	9	12	6.21351	1.93817	0.833892	2.32425	0.0201122	NA	3.8322
ENSG00000270555	7	72233812	72234205	pseudogene	RP11-1394O16.1	3	0	1	5	2	8	3.05074	1.93807	1.21238	1.59857	0.109917	NA	3.83193
ENSG00000106123	7	142552792	142568847	protein_coding	EPHB6	3	1	2	11	7	5	4.70423	1.93385	0.948992	2.03779	0.0415711	NA	3.82072
ENSG00000260604	6	3905144	3912213	lincRNA	RP1-140K8.5	25	12	4	26	51	72	31.4119	1.93223	0.476608	4.05412	5.03227e-05	0.00182387	3.81644
ENSG00000231473	13	48870649	48877797	lincRNA	LINC00441	0	0	4	5	5	6	3.3762	1.9318	1.19328	1.61891	0.105468	NA	3.81531
ENSG00000259070	14	39218545	39417477	lincRNA	LINC00639	6	0	0	3	7	11	4.39216	1.93166	1.09646	1.76172	0.0781159	NA	3.81495
ENSG00000267913	21	45587818	45593580	protein_coding	AP001055.1	0	1	2	5	2	5	2.47992	1.92436	1.324	1.45344	0.146101	NA	3.79568
ENSG00000235427	7	116182772	116192023	antisense	AC006159.5	14	7	3	58	9	25	18.2335	1.92123	0.597249	3.2168	0.0012963	0.0249898	3.78746
ENSG00000111799	6	75794042	75915767	protein_coding	COL12A1	557	399	329	1667	1435	1702	999.524	1.9136	0.13537	14.1361	2.27653e-45	6.3886e-42	3.76749
ENSG00000047648	X	11136239	11683821	protein_coding	ARHGAP6	2	1	2	7	4	8	3.92317	1.91236	1.02924	1.85802	0.0631661	NA	3.76424
ENSG00000255817	12	64502543	64514269	antisense	RP11-196H14.4	4	3	2	24	4	7	6.93846	1.9116	0.840323	2.27484	0.0229156	NA	3.76226
ENSG00000185668	1	38509523	38512450	protein_coding	POU3F1	2	4	1	6	13	7	5.5593	1.91115	0.899119	2.12558	0.0335384	NA	3.76108
ENSG00000138829	5	127593601	127994878	protein_coding	FBN2	36	19	20	23	97	149	57.739	1.90924	0.778936	2.45109	0.0142425	0.146329	3.75611
ENSG00000268864	19	54102882	54106751	protein_coding	CTB-167G5.5	72	49	48	355	140	152	131.195	1.90746	0.277041	6.88514	5.77297e-12	9.61053e-10	3.75149
ENSG00000196355	4	38628029	38666430	protein_coding	AC021860.1	3	3	3	22	6	7	7.0374	1.90628	0.809196	2.35577	0.0184841	NA	3.74842
ENSG00000248858	8	93711970	93889865	processed_transcript	RP11-100L22.2	0	4	1	12	2	6	4.03439	1.90347	1.1035	1.72494	0.084539	NA	3.74112
ENSG00000173706	3	124684554	124774802	protein_coding	HEG1	210	198	176	1122	562	555	457.93	1.90336	0.200782	9.47975	2.549e-21	1.72664e-18	3.74083
ENSG00000254503	19	17527840	17529097	pseudogene	CTD-2521M24.4	4	1	1	10	8	4	4.5271	1.90262	0.978031	1.94536	0.0517315	NA	3.73893
ENSG00000226416	11	2004467	2011150	antisense	MRPL23-AS1	10	9	6	31	32	29	19.3012	1.88489	0.473453	3.98115	6.8583e-05	0.00236359	3.69324
ENSG00000239317	5	145518334	145518571	pseudogene	RP11-449H3.2	1	1	2	6	5	4	3.14413	1.88018	1.14173	1.64678	0.099604	NA	3.68121
ENSG00000185614	3	49840687	49842463	protein_coding	FAM212A	6	1	3	9	9	18	7.53778	1.87853	0.775923	2.42102	0.0154771	NA	3.67699
ENSG00000184058	22	19744226	19771116	protein_coding	TBX1	10	5	11	33	27	36	20.0885	1.87624	0.4719	3.97594	7.0103e-05	0.00241174	3.67118
ENSG00000207344	7	64526377	64526510	snoRNA	SNORA22	1	0	3	6	6	3	3.16606	1.87624	1.18065	1.58916	0.112025	NA	3.67117
ENSG00000090530	3	189674517	189840226	protein_coding	LEPREL1	3	0	2	5	5	8	3.7716	1.87312	1.0679	1.75403	0.0794261	NA	3.66323
ENSG00000164761	8	119935796	119964439	protein_coding	TNFRSF11B	36	42	42	275	126	59	93.7607	1.87254	0.602464	3.10814	0.0018827	0.0331803	3.66177
ENSG00000202107	1	31421964	31422049	snoRNA	SNORD103B	1	1	2	6	3	6	3.11836	1.86951	1.14927	1.62669	0.103804	NA	3.65408
ENSG00000262636	16	11474716	11474975	pseudogene	CTD-3088G3.4	2	1	1	9	0	6	2.99004	1.86614	1.2596	1.48153	0.138465	NA	3.64556
ENSG00000251532	5	1544222	1551825	lincRNA	CTD-2245E15.3	4	1	1	3	6	12	4.45052	1.86565	1.01062	1.84604	0.0648868	NA	3.64432
ENSG00000200554	9	128066199	128066305	snRNA	RNU6-1020P	4	2	0	7	10	4	4.42699	1.86523	1.00624	1.85365	0.063789	NA	3.64325
ENSG00000206969	14	103332193	103332300	snRNA	RNU6-1316P	1	1	2	8	5	2	3.11112	1.86476	1.16898	1.5952	0.110667	NA	3.64207
ENSG00000196549	3	154741913	154901497	protein_coding	MME	4	1	4	13	6	14	6.83118	1.85939	0.800307	2.32334	0.0201607	NA	3.62854
ENSG00000162779	1	179334855	179523870	protein_coding	AXDND1	2	2	4	7	13	9	6.2431	1.85559	0.834397	2.22387	0.026157	NA	3.61901
ENSG00000148680	10	92500578	92617671	protein_coding	HTR7	0	2	2	7	7	1	3.1845	1.8489	1.21309	1.52413	0.127477	NA	3.60225
ENSG00000138386	2	191511472	191557492	protein_coding	NAB1	117	69	58	358	255	259	181.806	1.84563	0.202486	9.11485	7.87802e-20	4.29877e-17	3.5941
ENSG00000228100	2	46619436	46621306	lincRNA	AC016912.3	12	8	4	36	27	22	17.7353	1.83314	0.501544	3.655	0.000257179	0.00692059	3.56313
ENSG00000240752	3	78808124	78808524	pseudogene	RP11-588D3.1	3	3	1	9	3	13	5.18345	1.82768	0.923764	1.97851	0.0478709	NA	3.54965
ENSG00000165379	14	42076773	42373752	protein_coding	LRFN5	14	12	11	58	28	47	27.6346	1.82446	0.409547	4.45482	8.39651e-06	0.000399373	3.54174
ENSG00000238889	1	25672765	25672868	snoRNA	snoU13	3	2	1	8	4	9	4.37331	1.80947	0.970171	1.86511	0.0621663	NA	3.50514
ENSG00000151631	10	4914093	4934167	pseudogene	AKR1C6P	4	3	1	15	6	7	5.76513	1.79649	0.859003	2.09136	0.0364955	NA	3.47374
ENSG00000226057	13	19520895	19636858	pseudogene	PHF2P2	34	14	14	110	54	51	44.51	1.79618	0.367849	4.88292	1.04524e-06	6.51832e-05	3.47299
ENSG00000159339	1	17634690	17690499	protein_coding	PADI4	4	2	3	12	13	6	6.59611	1.79234	0.800387	2.23934	0.0251339	NA	3.46375
ENSG00000138294	10	51549498	51562517	protein_coding	MSMB	17	12	8	43	41	43	26.9311	1.79081	0.402983	4.4439	8.83437e-06	0.000416169	3.4601
ENSG00000221299	X	134029784	134029872	miRNA	Z83826.1	1	3	0	5	2	7	2.93753	1.78287	1.2204	1.46088	0.144047	NA	3.4411
ENSG00000126353	17	38710021	38721724	protein_coding	CCR7	5	9	4	21	24	17	13.2912	1.77792	0.574335	3.09561	0.00196406	0.0342951	3.42931
ENSG00000265121	17	75260262	75260858	lincRNA	RP11-285E9.5	5	1	0	11	3	6	4.07329	1.77043	1.05807	1.67326	0.0942769	NA	3.41155
ENSG00000222898	8	62544239	62544571	misc_RNA	RN7SKP97	7	1	0	10	7	9	5.42547	1.76901	0.922011	1.91864	0.0550299	NA	3.40819
ENSG00000236123	19	43783085	43788470	pseudogene	CEACAMP11	4	3	0	14	3	7	4.8944	1.76876	0.968156	1.82694	0.0677085	NA	3.40762
ENSG00000204941	19	43670408	43690688	protein_coding	PSG5	8	3	6	36	15	8	12.1792	1.76787	0.64608	2.7363	0.00621344	0.0822486	3.40551
ENSG00000229721	5	179653378	179654000	pseudogene	RP11-252I14.1	5	1	1	8	9	6	4.88234	1.76634	0.929683	1.89994	0.057441	NA	3.4019
ENSG00000272254	8	73955145	73955581	antisense	RP11-531A24.7	3	2	0	9	2	6	3.48246	1.76507	1.11751	1.57948	0.114227	NA	3.39891
ENSG00000245573	11	27528385	27719721	antisense	BDNF-AS	5	0	4	9	12	9	6.44432	1.76432	0.831068	2.12296	0.0337575	NA	3.39714
ENSG00000179066	19	35596873	35598141	protein_coding	AC020907.1	1	0	3	5	2	7	2.96466	1.75886	1.21742	1.44474	0.148532	NA	3.3843
ENSG00000227953	1	246939315	246955687	processed_transcript	RP11-439E19.3	32	14	21	134	41	56	47.6041	1.75721	0.386428	4.54732	5.4333e-06	0.000279403	3.38044
ENSG00000237813	7	115878314	116139519	antisense	AC002066.1	15	9	7	68	19	20	21.9164	1.75687	0.516686	3.40026	0.000673211	0.0149599	3.37964
ENSG00000249899	5	52228249	52286108	antisense	CTD-2175A23.1	2	1	2	6	4	7	3.60695	1.75546	1.05249	1.66791	0.0953326	NA	3.37635
ENSG00000044524	3	89156674	89531284	protein_coding	EPHA3	22	10	12	71	30	48	31.0863	1.75085	0.402637	4.34845	1.37101e-05	0.000613487	3.36557
ENSG00000119608	14	75319736	75330537	protein_coding	PROX2	6	2	3	18	9	10	7.72965	1.74813	0.736875	2.37236	0.0176751	NA	3.35923
ENSG00000267544	19	10952515	10952926	pseudogene	AC007229.3	2	1	2	9	6	2	3.58319	1.7457	1.08214	1.61318	0.106704	NA	3.35357
ENSG00000134755	18	28645940	28682378	protein_coding	DSC2	13	5	4	14	26	31	15.3773	1.74352	0.564697	3.08753	0.00201828	0.034993	3.34851
ENSG00000260719	16	29756568	29759620	antisense	AC009133.17	3	1	0	5	3	5	2.72184	1.7427	1.22992	1.41692	0.156507	NA	3.34661
ENSG00000105974	7	116164839	116201233	protein_coding	CAV1	754	747	868	5660	1494	1250	1720.72	1.73868	0.642331	2.70682	0.00679303	0.0881971	3.33729
ENSG00000212497	19	12138728	12138836	rRNA	RNA5SP465	4	0	0	1	6	5	2.62906	1.72925	1.35446	1.27671	0.201704	NA	3.31556
ENSG00000112902	5	9035138	9546187	protein_coding	SEMA5A	834	522	491	2461	1775	1856	1295.75	1.72884	0.141555	12.2132	2.64204e-34	3.99233e-31	3.31461
ENSG00000252082	3	172420914	172421015	snRNA	RNU6-547P	1	0	4	5	5	7	3.68553	1.7279	1.09269	1.58133	0.113803	NA	3.31246
ENSG00000074527	12	96051583	96184930	protein_coding	NTN4	868	574	423	2658	1918	1504	1293.81	1.71719	0.181618	9.45497	3.23118e-21	2.11577e-18	3.28796
ENSG00000229399	1	222814756	222815200	pseudogene	RP11-378J18.6	5	1	2	11	5	10	5.46348	1.71247	0.873953	1.95946	0.0500592	NA	3.27723
ENSG00000227542	2	192093891	192110898	lincRNA	AC092614.2	21	15	13	60	49	51	34.2533	1.70819	0.354347	4.82068	1.43069e-06	8.62103e-05	3.26751
ENSG00000227248	13	108440690	108487799	sense_intronic	FAM155A-IT1	15	13	5	55	16	38	22.7551	1.70513	0.486393	3.50567	0.000455464	0.0109378	3.26059
ENSG00000165899	12	80603233	80772870	protein_coding	OTOGL	2	2	1	6	9	1	3.49596	1.69822	1.12183	1.5138	0.130078	NA	3.24501
ENSG00000224511	13	30677315	30683012	lincRNA	LINC00365	13	9	6	38	20	33	19.2936	1.6963	0.475289	3.56899	0.000358365	0.00901374	3.24069
ENSG00000213250	12	94817520	94818745	pseudogene	RBMS2P1	2	4	4	14	13	6	7.14114	1.69181	0.773605	2.18691	0.0287489	NA	3.23061
ENSG00000244112	12	119431662	119431956	misc_RNA	RN7SL508P	1	3	0	6	6	1	2.80619	1.69005	1.26485	1.33617	0.181494	NA	3.22669
ENSG00000152377	5	136310987	136934068	protein_coding	SPOCK1	201	96	105	400	454	404	273.209	1.67978	0.200209	8.39014	4.85556e-17	1.73423e-14	3.2038
ENSG00000226800	19	3607245	3613928	antisense	CACTIN-AS1	3	1	2	5	5	9	4.11204	1.6786	0.989669	1.69612	0.0898628	NA	3.20117
ENSG00000158113	12	122652285	122688018	protein_coding	LRRC43	0	2	2	2	6	5	2.92142	1.67542	1.21621	1.37757	0.168337	NA	3.19411
ENSG00000179776	16	66400533	66438686	protein_coding	CDH5	10	8	4	19	27	23	15.0682	1.67387	0.535047	3.12845	0.00175731	0.0316107	3.19069
ENSG00000109927	11	120971882	121062202	protein_coding	TECTA	1	2	1	5	3	5	2.79309	1.67357	1.18417	1.41328	0.157573	NA	3.19003
ENSG00000196406	X	140785568	140786896	protein_coding	SPANXD	1	2	1	5	3	5	2.79309	1.67357	1.18417	1.41328	0.157573	NA	3.19003
ENSG00000267874	19	35527238	35527964	sense_intronic	CTD-2527I21.9	4	1	3	15	3	8	5.41183	1.66943	0.899252	1.85647	0.0633872	NA	3.18089
ENSG00000249961	16	66788879	66835523	protein_coding	CCDC79	2	0	2	6	0	7	2.71587	1.66767	1.32348	1.26007	0.207645	NA	3.17702
ENSG00000235308	1	89389053	89389527	pseudogene	RP11-82K18.2	1	1	2	5	3	5	2.80214	1.66615	1.18315	1.40823	0.159062	NA	3.17367
ENSG00000170786	8	57212569	57233335	protein_coding	SDR16C5	2	9	6	27	17	12	12.0411	1.66279	0.625353	2.65896	0.00783827	0.0970839	3.16628
ENSG00000169116	4	75858305	75975325	protein_coding	PARM1	1	4	5	16	10	7	7.10961	1.66066	0.784961	2.1156	0.0343793	NA	3.16161
ENSG00000264175	19	18497372	18497444	miRNA	MIR3189	14	9	10	49	34	22	22.4969	1.66065	0.45027	3.68813	0.000225912	0.00621543	3.16159
ENSG00000188158	X	17393543	17754114	protein_coding	NHS	244	178	131	748	418	585	374.201	1.659	0.182826	9.07419	1.14526e-19	5.92037e-17	3.15797
ENSG00000169174	1	55505221	55530525	protein_coding	PCSK9	2	1	3	7	7	5	4.14494	1.65033	0.980625	1.68293	0.0923882	NA	3.13905
ENSG00000129455	19	51499263	51505967	protein_coding	KLK8	2	4	6	17	8	14	8.39161	1.64526	0.71374	2.30512	0.0211598	0.190583	3.12803
ENSG00000270883	4	153239054	153239516	lincRNA	RP11-461L13.5	5	0	1	5	1	12	3.82288	1.64306	1.14288	1.43766	0.150531	NA	3.12328
ENSG00000231470	20	34663940	34664523	pseudogene	HMGB3P2	5	3	3	19	5	11	7.35996	1.64259	0.76131	2.15759	0.0309596	NA	3.12227
ENSG00000101812	X	103268269	103297021	protein_coding	H2BFM	4	1	2	12	4	6	4.62566	1.64258	0.943368	1.74119	0.0816509	NA	3.12223
ENSG00000226044	10	48324788	48332197	lincRNA	RP11-463P17.1	2	2	2	10	8	1	4.09925	1.64189	1.03728	1.58288	0.113448	NA	3.12075
ENSG00000196987	X	153146127	153154444	protein_coding	LCA10	10	3	5	17	21	17	12.0075	1.64188	0.594239	2.76299	0.00572737	0.0777529	3.12072
ENSG00000197273	1	42628362	42630389	protein_coding	GUCA2A	0	5	3	18	3	6	5.65308	1.638	0.947487	1.72878	0.0838481	NA	3.11234
ENSG00000144063	2	110841447	110874143	protein_coding	MALL	41	30	37	168	92	82	73.1682	1.63677	0.28672	5.7086	1.13907e-08	1.12442e-06	3.10969
ENSG00000073282	3	189349205	189615068	protein_coding	TP63	40	53	35	128	116	157	87.4477	1.63612	0.255083	6.41409	1.41671e-10	1.93263e-08	3.1083
ENSG00000269641	19	54107656	54111705	pseudogene	CTB-167G5.6	21	13	11	86	24	32	29.793	1.62736	0.448432	3.62899	0.00028453	0.00748234	3.08947
ENSG00000122872	10	62444263	62444967	pseudogene	ARL4P	7	2	6	23	7	17	9.9773	1.62389	0.670901	2.42047	0.0155006	0.154801	3.08206
ENSG00000228767	3	35257197	35258641	pseudogene	KRT8P18	8	4	5	24	7	22	11.267	1.62368	0.63194	2.56936	0.0101887	0.117045	3.0816
ENSG00000175489	19	18501954	18508427	protein_coding	LRRC25	4	1	0	7	2	6	3.15164	1.6226	1.16456	1.39332	0.163524	NA	3.07929
ENSG00000255495	8	12051976	12053789	antisense	FAM85A	3	1	0	5	2	5	2.54259	1.6215	1.26694	1.27985	0.200597	NA	3.07695
ENSG00000074047	2	121493199	121750229	protein_coding	GLI2	11	3	2	32	9	8	10.2007	1.62047	0.716889	2.26043	0.0237949	0.205553	3.07476
ENSG00000229241	3	4023665	4025979	pseudogene	PNPT1P1	3	2	3	13	8	4	5.37401	1.62005	0.874556	1.85243	0.0639646	NA	3.07386
ENSG00000166682	11	113558272	113577095	protein_coding	TMPRSS5	2	1	4	10	7	5	4.77763	1.6177	0.925558	1.74782	0.080496	NA	3.06886
ENSG00000240098	11	126114930	126115175	misc_RNA	RN7SL351P	2	4	0	1	5	12	4.02471	1.61679	1.11432	1.45092	0.146802	NA	3.06691
ENSG00000224891	2	37375673	37376447	pseudogene	AC007899.3	1	3	3	6	5	11	4.83994	1.61619	0.926138	1.74509	0.0809696	NA	3.06565
ENSG00000239133	7	99011601	99011701	snoRNA	snoU13	4	1	1	7	5	6	3.87251	1.61531	1.01117	1.59746	0.110164	NA	3.06377
ENSG00000222990	14	88979842	88980007	snRNA	RNU4-22P	3	0	1	5	2	5	2.55164	1.61319	1.26562	1.27462	0.202445	NA	3.05926
ENSG00000163171	2	37869032	37965611	protein_coding	CDC42EP3	15	10	14	50	42	28	26.1285	1.61258	0.413477	3.90005	9.6172e-05	0.00310773	3.05799
ENSG00000258376	14	73710726	73712687	antisense	RP4-647C14.2	2	5	4	9	13	12	7.56411	1.612	0.741021	2.17538	0.0296013	NA	3.05676
ENSG00000268402	6	143759575	143764295	protein_coding	AL031320.1	2	2	1	2	5	8	3.34408	1.61175	1.10812	1.45449	0.145812	NA	3.05621
ENSG00000204174	10	47083534	47088320	protein_coding	NPY4R	2	4	2	19	1	6	5.37318	1.61099	0.962765	1.67329	0.0942693	NA	3.05461
ENSG00000270265	4	152254927	152274376	lincRNA	RP11-731D1.4	0	1	4	6	6	4	3.54664	1.61095	1.10868	1.45304	0.146212	NA	3.05454
ENSG00000237003	1	93656297	93656617	pseudogene	RP4-612C19.1	2	2	1	3	6	6	3.34046	1.60927	1.08831	1.47869	0.139224	NA	3.05098
ENSG00000265421	5	53371348	53371413	miRNA	MIR4459	6	2	1	11	4	12	5.75088	1.608	0.864109	1.86088	0.0627617	NA	3.04829
ENSG00000180638	17	19581601	19622292	protein_coding	SLC47A2	16	9	6	54	21	20	20.1367	1.60432	0.500855	3.20317	0.00135923	0.025923	3.04053
ENSG00000265770	14	32911547	32911843	misc_RNA	RN7SL660P	6	0	0	9	7	1	3.62764	1.60148	1.20182	1.33254	0.182682	NA	3.03454
ENSG00000224011	17	58804526	58804843	pseudogene	AC111155.1	6	6	5	26	6	21	11.2833	1.60112	0.637876	2.51008	0.0120704	0.131217	3.03379
ENSG00000092969	1	218519577	218617961	protein_coding	TGFB2	134	84	87	384	224	321	200.811	1.60089	0.195293	8.19738	2.4569e-16	8.18022e-14	3.0333
ENSG00000248568	5	146085944	146087163	pseudogene	KRT8P48	3	4	4	24	7	4	7.37444	1.60074	0.802128	1.99561	0.0459759	NA	3.03298
ENSG00000270976	1	107322845	107323057	pseudogene	RP11-110F24.1	5	0	1	2	6	9	3.77046	1.59982	1.10725	1.44486	0.148498	NA	3.03106
ENSG00000105695	19	35783028	35804707	protein_coding	MAG	6	6	5	8	16	27	11.3765	1.59957	0.639672	2.50061	0.0123981	0.133671	3.03052
ENSG00000273181	3	183850730	183851349	lincRNA	RP11-778D9.13	4	1	1	10	5	3	3.82298	1.59931	1.0383	1.54032	0.123483	NA	3.02999
ENSG00000253837	8	23193684	23223638	processed_transcript	RP11-177H13.2	6	1	4	10	7	16	7.17952	1.59888	0.772318	2.07023	0.0384307	NA	3.02907
ENSG00000165300	13	88324870	88331871	protein_coding	SLITRK5	0	1	4	7	4	5	3.50437	1.59388	1.11153	1.43395	0.151588	NA	3.0186
ENSG00000238273	2	105979495	105995296	antisense	AC012360.6	30	20	14	94	48	52	41.6757	1.59243	0.348546	4.56879	4.90542e-06	0.000254253	3.01558
ENSG00000248713	4	100557686	100575805	protein_coding	RP11-766F14.2	2	3	1	4	5	9	3.98423	1.5907	1.00629	1.58076	0.113932	NA	3.01196
ENSG00000196581	1	4714792	4852594	protein_coding	AJAP1	11	9	11	24	33	36	20.6546	1.58974	0.458144	3.46995	0.000520554	0.0121158	3.00995
ENSG00000273284	18	9259386	9260388	sense_intronic	RP11-888D10.4	8	4	2	18	2	22	8.92223	1.58634	0.770527	2.05878	0.0395155	0.284755	3.00287
ENSG00000185736	10	1228073	1779670	protein_coding	ADARB2	7	0	5	10	14	11	7.75446	1.57997	0.763383	2.06969	0.0384815	NA	2.98963
ENSG00000258731	14	53620072	53624246	antisense	RP11-547D23.1	3	6	1	12	11	7	6.59104	1.57683	0.799154	1.97313	0.0484809	NA	2.98314
ENSG00000142319	5	1392909	1445545	protein_coding	SLC6A3	5	3	4	24	5	8	7.79327	1.57676	0.762325	2.06835	0.0386069	NA	2.98299
ENSG00000166825	15	90328120	90358633	protein_coding	ANPEP	2	3	1	7	5	6	3.93471	1.57343	0.9933	1.58404	0.113184	NA	2.97612
ENSG00000239316	6	90187860	90188150	misc_RNA	RN7SL11P	0	24	0	32	34	9	16.5649	1.57011	2.23884	0.701308	0.483111	0.847418	2.96928
ENSG00000111348	12	15094951	15114662	protein_coding	ARHGDIB	23	6	3	45	25	22	19.7669	1.56634	0.531162	2.9489	0.0031891	0.0493281	2.96153
ENSG00000197937	19	53627325	53662328	protein_coding	ZNF347	4	7	11	25	20	22	14.7961	1.56624	0.541476	2.89254	0.00382135	0.0570452	2.96133
ENSG00000145113	3	195473636	195539148	protein_coding	MUC4	2	2	4	8	7	9	5.31744	1.55939	0.861629	1.80981	0.0703252	NA	2.94728
ENSG00000198744	1	569756	570302	pseudogene	RP5-857K21.11	2	6	1	12	7	8	5.89744	1.55275	0.843892	1.83998	0.0657705	NA	2.93376
ENSG00000236035	1	203626097	203626888	pseudogene	RP11-90O23.1	4	2	2	7	10	6	5.12594	1.55112	0.876978	1.76871	0.0769429	NA	2.93044
ENSG00000235834	X	17546558	17605281	sense_intronic	RP1-60N8.1	24	6	12	51	27	44	26.4756	1.54974	0.432329	3.58463	0.000337553	0.00861154	2.92764
ENSG00000259411	15	35692892	35693969	pseudogene	HNRNPA1P45	3	3	3	16	8	3	5.83128	1.54637	0.858345	1.80158	0.0716122	NA	2.92082
ENSG00000224326	1	81000663	81050048	lincRNA	RP11-115A15.1	6	1	1	12	3	8	4.88196	1.5457	0.944395	1.63671	0.101691	NA	2.91946
ENSG00000207336	5	74020924	74021029	snRNA	RNU6-658P	4	0	2	6	7	4	3.75746	1.54413	1.04836	1.47289	0.14078	NA	2.91628
ENSG00000076356	1	208195587	208417665	protein_coding	PLXNA2	483	330	245	1339	862	873	671.77	1.54352	0.171466	9.00191	2.2182e-19	1.06279e-16	2.91506
ENSG00000248599	8	102064282	102088479	lincRNA	RP11-302J23.1	0	3	2	5	7	3	3.39158	1.54239	1.11793	1.37968	0.167685	NA	2.91276
ENSG00000260855	1	246935603	246939074	antisense	RP11-439E19.10	68	39	42	205	124	106	94.784	1.53962	0.260126	5.91875	3.24401e-09	3.56008e-07	2.90718
ENSG00000271732	1	16943886	16944224	lincRNA	RP5-1182A14.5	2	10	3	12	21	11	9.96856	1.53922	0.695313	2.21371	0.0268489	0.222407	2.90637
ENSG00000265078	3	48136293	48136595	misc_RNA	RN7SL664P	15	19	10	37	54	36	28.4964	1.539	0.407812	3.77381	0.000160776	0.0047493	2.90594
ENSG00000266499	5	112241335	112241434	miRNA	AC008536.1	3	3	0	4	5	8	3.77772	1.5363	1.04565	1.46922	0.141772	NA	2.90049
ENSG00000198312	9	66960613	66964189	pseudogene	BMS1P9	4	2	2	9	8	6	5.06716	1.53534	0.873179	1.75833	0.0786906	NA	2.89857
ENSG00000250337	5	27472399	27496508	lincRNA	LINC01021	34	2	10	71	12	46	27.4839	1.53101	1.06398	1.43894	0.150167	0.56935	2.88988
ENSG00000232685	13	19582399	19586699	antisense	LINC00442	3	5	3	20	6	7	7.08581	1.52917	0.778906	1.96323	0.0496197	NA	2.8862
ENSG00000258232	12	49658939	49667089	antisense	RP11-161H23.5	0	2	2	5	5	2	2.69264	1.52726	1.2375	1.23415	0.217148	NA	2.88237
ENSG00000255774	11	69291901	69294708	lincRNA	AP000439.3	52	65	46	169	173	130	105.136	1.52509	0.238399	6.39722	1.58233e-10	2.14368e-08	2.87804
ENSG00000229276	6	111681844	111682810	sense_intronic	REV3L-IT1	8	3	3	17	9	14	8.70525	1.52485	0.682227	2.23511	0.0254104	0.214508	2.87757
ENSG00000226410	2	187027676	187027972	pseudogene	AC104058.1	5	1	4	13	5	11	6.29579	1.52381	0.811102	1.87869	0.0602863	NA	2.8755
ENSG00000230937	1	209602165	209606183	lincRNA	MIR205HG	22	15	29	69	62	60	42.5023	1.51739	0.33241	4.56481	4.99937e-06	0.000258441	2.86273
ENSG00000226744	7	97499479	97499601	pseudogene	AC079781.5	3	2	1	5	3	9	3.74449	1.51459	1.02942	1.4713	0.14121	NA	2.85717
ENSG00000137628	4	169137444	169239958	protein_coding	DDX60	2	5	4	7	7	18	7.18708	1.51429	0.780753	1.93953	0.0524371	NA	2.85659
ENSG00000251370	5	9511445	9518198	lincRNA	CTD-2201E9.1	43	16	21	82	80	62	49.7212	1.51123	0.323515	4.67129	2.99308e-06	0.000163323	2.85054
ENSG00000230020	X	17570470	17575508	antisense	NHS-AS1	12	7	2	22	26	10	12.9214	1.50817	0.609764	2.47337	0.0133846	0.141014	2.84449
ENSG00000020577	14	55033815	55260033	protein_coding	SAMD4A	480	324	255	1059	950	965	661.247	1.5073	0.149074	10.111	4.93526e-24	5.10254e-21	2.84277
ENSG00000251196	5	10652323	10656037	pseudogene	RP11-54F2.1	10	20	11	66	28	27	26.3268	1.50728	0.450672	3.34452	0.00082425	0.017429	2.84274
ENSG00000122584	7	8473585	8792593	protein_coding	NXPH1	6	2	3	11	6	14	6.80835	1.50469	0.77154	1.95025	0.0511465	NA	2.83765
ENSG00000272016	5	10654332	10657928	lincRNA	RP11-215G15.5	42	39	35	141	94	98	73.4857	1.50453	0.255823	5.88113	4.07482e-09	4.37409e-07	2.83732
ENSG00000168427	2	239047363	239061588	protein_coding	KLHL30	6	4	2	16	9	9	7.42858	1.50305	0.731757	2.05403	0.039973	NA	2.83441
ENSG00000216115	2	68457058	68457147	miRNA	AC017083.1	3	1	1	6	3	5	3.05481	1.49784	1.11861	1.33902	0.180565	NA	2.8242
ENSG00000260555	7	149697841	149702213	lincRNA	RP11-728K20.2	3	3	1	12	6	2	4.34075	1.49547	0.98601	1.51669	0.129345	NA	2.81956
ENSG00000231160	4	38614322	38666504	antisense	RP11-617D20.1	19	7	3	39	22	19	17.4331	1.49365	0.534006	2.79708	0.00515673	0.0717575	2.81601
ENSG00000135111	12	115108059	115121969	protein_coding	TBX3	128	74	65	288	225	232	165.171	1.49277	0.19966	7.47656	7.62916e-14	1.6839e-11	2.81429
ENSG00000231672	2	218148742	218621316	protein_coding	DIRC3	8	4	4	30	7	9	9.82025	1.49229	0.691131	2.1592	0.0308347	0.243938	2.81335
ENSG00000235554	17	16520162	16521195	pseudogene	AC005822.1	2	2	3	9	6	5	4.43947	1.48408	0.930892	1.59426	0.110878	NA	2.7974
ENSG00000241409	2	233624856	233632659	3prime_overlapping_ncrna	AC064852.4	2	3	2	11	7	2	4.41029	1.48058	0.969825	1.52665	0.126848	NA	2.79061
ENSG00000108244	17	39078948	39093886	protein_coding	KRT23	3	9	5	32	10	8	10.83	1.47831	0.67983	2.17453	0.0296651	0.237853	2.78623
ENSG00000207996	17	57228497	57228582	miRNA	MIR301A	5	1	2	10	6	6	4.82741	1.47631	0.903826	1.6334	0.102385	NA	2.78236
ENSG00000260248	17	71171622	71172772	lincRNA	RP11-143K11.1	1	3	5	11	8	7	5.82775	1.47508	0.83851	1.75916	0.0785495	NA	2.77998
ENSG00000257150	12	96043031	96067775	pseudogene	PGAM1P5	40	25	15	114	49	60	48.6661	1.47398	0.347397	4.24292	2.20633e-05	0.000914372	2.77786
ENSG00000205683	14	73086004	73360809	protein_coding	DPF3	17	8	13	28	35	41	23.4943	1.46807	0.431685	3.40078	0.000671935	0.0149598	2.76651
ENSG00000187094	3	42299317	42307699	protein_coding	CCK	1	1	5	8	6	6	4.50517	1.45923	0.957518	1.52397	0.127516	NA	2.74962
ENSG00000207639	16	14397824	14397906	miRNA	MIR193B	5	7	4	33	10	3	9.90269	1.45879	0.742224	1.96543	0.049364	0.326147	2.74878
ENSG00000170231	5	159614374	159665742	protein_coding	FABP6	2	4	1	1	5	13	4.37419	1.45818	1.04001	1.40208	0.160891	NA	2.74761
ENSG00000230300	13	33732724	33738546	sense_intronic	STARD13-IT1	5	4	5	17	10	12	8.66316	1.45674	0.668752	2.17829	0.0293841	0.236663	2.74487
ENSG00000229458	10	83983969	83988935	antisense	RP11-202D18.2	6	3	2	3	11	15	6.66306	1.45666	0.822702	1.77058	0.076631	NA	2.74472
ENSG00000252908	5	17240720	17240824	snRNA	RNU6-1003P	7	4	6	21	13	13	10.4358	1.45334	0.614281	2.36593	0.017985	0.171461	2.73842
ENSG00000230758	20	47654894	47655139	pseudogene	SNAP23P	1	2	4	8	3	9	4.45747	1.45207	0.960608	1.51161	0.130633	NA	2.736
ENSG00000257829	12	52700400	52702155	antisense	RP11-845M18.6	15	9	13	46	32	24	22.7139	1.45057	0.435326	3.33215	0.000861778	0.0180477	2.73316
ENSG00000264620	14	65481433	65481532	miRNA	AL139022.1	1	3	1	6	3	5	3.11702	1.44667	1.1137	1.29898	0.19395	NA	2.72579
ENSG00000189334	1	153586731	153589462	protein_coding	S100A14	428	464	385	1341	1027	1159	790.325	1.44592	0.135762	10.6504	1.73572e-26	2.2731e-23	2.72437
ENSG00000172927	11	69061605	69182494	protein_coding	MYEOV	403	347	254	1386	752	625	611.007	1.44031	0.203811	7.0669	1.58438e-12	2.90874e-10	2.7138
ENSG00000228935	20	22941171	22946700	pseudogene	RP11-189G24.2	7	2	2	1	12	15	6.51149	1.43778	0.891716	1.61237	0.106882	NA	2.70903
ENSG00000080618	13	46627321	46679211	protein_coding	CPB2	5	1	1	3	7	8	4.10727	1.43751	1.00419	1.43151	0.152284	NA	2.70852
ENSG00000049192	5	64444563	64777747	protein_coding	ADAMTS6	9	8	7	32	14	20	14.5933	1.43335	0.530626	2.70124	0.00690821	0.0895136	2.70073
ENSG00000260757	16	31413886	31416020	sense_overlapping	RP11-120K18.2	50	22	28	107	95	65	59.9825	1.4327	0.301721	4.74841	2.05023e-06	0.000118804	2.69951
ENSG00000256347	11	72959824	72960912	pseudogene	OR8R1P	3	1	9	22	9	6	8.15933	1.43232	0.780575	1.83495	0.0665126	0.383214	2.6988
ENSG00000143631	1	152274651	152297679	protein_coding	FLG	5	1	2	8	9	4	4.73272	1.43013	0.921582	1.55182	0.120706	NA	2.6947
ENSG00000270062	14	51190495	51190990	sense_intronic	RP11-248J18.3	5	3	2	13	6	8	5.95785	1.42825	0.807013	1.76979	0.0767616	NA	2.69119
ENSG00000225365	7	158330187	158332571	antisense	AC078942.1	10	7	3	28	12	14	11.8736	1.42681	0.5995	2.38001	0.0173123	0.167446	2.68852
ENSG00000162496	1	12627939	12677737	protein_coding	DHRS3	261	181	129	536	396	585	341.074	1.42249	0.182859	7.77915	7.30113e-15	1.93815e-12	2.68048
ENSG00000237773	7	17319458	17338981	antisense	AC003075.4	3	4	5	14	8	11	7.40279	1.42224	0.725584	1.96013	0.0499802	NA	2.68002
ENSG00000240808	11	17159523	17159812	pseudogene	CTD-3236F5.1	12	0	2	16	5	15	7.8713	1.42201	0.822314	1.72928	0.0837584	NA	2.67959
ENSG00000265095	17	16294748	16295196	pseudogene	FTLP12	1	1	4	9	2	6	3.75491	1.42181	1.05587	1.34657	0.178119	NA	2.67921
ENSG00000115295	2	29320571	29412509	protein_coding	CLIP4	64	36	21	124	91	104	71.458	1.42013	0.28262	5.02486	5.03798e-07	3.37768e-05	2.67609
ENSG00000133048	1	203148059	203155877	protein_coding	CHI3L1	8	1	0	2	8	12	5.04791	1.42002	1.01319	1.40154	0.161054	NA	2.67589
ENSG00000155962	X	154505500	154563966	protein_coding	CLIC2	3	1	3	9	4	6	4.21623	1.41867	0.956711	1.48286	0.138112	NA	2.67339
ENSG00000213509	3	57927545	57928031	pseudogene	PPIAP16	3	2	5	9	10	8	6.16477	1.41866	0.796641	1.7808	0.0749448	NA	2.67337
ENSG00000259717	14	103587184	103589344	lincRNA	LINC00677	3	1	2	7	5	4	3.57992	1.41714	1.02703	1.37984	0.167636	NA	2.67056
ENSG00000215483	13	41025131	41055143	lincRNA	LINC00598	7	2	0	10	8	5	5.11332	1.41507	0.921491	1.53563	0.124629	NA	2.66673
ENSG00000230993	2	122416051	122416549	pseudogene	RPL12P15	3	3	3	6	7	11	5.48438	1.4132	0.839472	1.68344	0.0922902	NA	2.66327
ENSG00000259363	15	100347228	100417353	protein_coding	CTD-2054N24.2	3	1	1	5	5	3	2.93072	1.40907	1.13513	1.24132	0.214486	NA	2.65565
ENSG00000257435	12	33141697	33146688	lincRNA	RP11-267D19.1	10	0	1	15	4	9	6.07494	1.40722	0.918886	1.53144	0.12566	NA	2.65226
ENSG00000272226	1	59278480	59279014	lincRNA	RP11-63G10.3	5	3	0	12	5	4	4.59705	1.4061	0.964065	1.45851	0.144701	NA	2.65019
ENSG00000256609	12	119619853	119621064	antisense	RP11-64B16.4	2	1	5	2	12	7	4.99086	1.40601	0.962377	1.46098	0.144021	NA	2.65004
ENSG00000203985	1	54474412	54483856	protein_coding	LDLRAD1	5	1	0	4	5	6	3.38278	1.40589	1.106	1.27114	0.203678	NA	2.64981
ENSG00000124467	19	43256838	43359843	protein_coding	PSG8	3	4	3	12	7	8	6.0585	1.40556	0.793243	1.77192	0.0764085	NA	2.64921
ENSG00000238246	10	20359734	20380713	antisense	RP11-575A19.2	3	2	0	5	3	5	2.89591	1.40548	1.16062	1.21097	0.225908	NA	2.64906
ENSG00000207444	14	71865054	71865124	snoRNA	SNORD56B	3	0	5	5	11	5	4.89735	1.40522	0.953247	1.47414	0.140443	NA	2.64858
ENSG00000225420	2	88838238	88875128	antisense	AC104134.2	5	1	3	4	10	9	5.32748	1.40183	0.880081	1.59284	0.111196	NA	2.64236
ENSG00000145860	5	158584417	158637061	protein_coding	RNF145	75	76	74	220	211	168	136.242	1.4015	0.207865	6.74233	1.55865e-11	2.50968e-09	2.64176
ENSG00000255970	12	68102827	68123255	lincRNA	RP11-43N5.1	2	1	4	8	4	7	4.27289	1.40037	0.958525	1.46096	0.144027	NA	2.63968
ENSG00000237225	X	130696712	130697808	pseudogene	OR13K1P	1	4	3	10	4	8	4.93509	1.39802	0.902671	1.54876	0.121439	NA	2.6354
ENSG00000213953	2	187361840	187365393	protein_coding	AC018867.1	2	3	1	8	5	3	3.58547	1.39451	1.0375	1.3441	0.178914	NA	2.62898
ENSG00000257947	12	44638177	44657765	antisense	RP11-46I1.1	5	2	0	8	2	8	3.95126	1.39392	1.04317	1.33623	0.181473	NA	2.62792
ENSG00000268578	9	45441273	45441542	protein_coding	AL354718.1	2	6	5	13	12	10	8.00874	1.39233	0.708893	1.9641	0.0495191	0.326458	2.62503
ENSG00000232480	1	218517538	218519020	antisense	RP11-224O19.2	28	3	5	38	26	26	20.1215	1.38818	0.541643	2.56291	0.0103798	0.118547	2.61749
ENSG00000115221	2	160956177	161128399	protein_coding	ITGB6	283	147	94	368	432	515	301.523	1.3874	0.393161	3.52882	0.000417412	0.0101986	2.61606
ENSG00000089327	19	35645633	35660786	protein_coding	FXYD5	7	4	2	18	7	9	7.51276	1.38368	0.735581	1.88107	0.0599622	NA	2.60933
ENSG00000168269	5	169532901	169536727	protein_coding	FOXI1	32	44	24	156	58	56	59.7196	1.38271	0.355709	3.88721	0.000101405	0.00323376	2.60758
ENSG00000141068	17	25783670	25953461	protein_coding	KSR1	360	322	273	1065	712	738	567.512	1.38123	0.146324	9.43956	3.74336e-21	2.37208e-18	2.60491
ENSG00000198959	20	36756863	36794980	protein_coding	TGM2	232	226	142	342	569	622	355.235	1.38102	0.361725	3.81788	0.000134603	0.00408679	2.60453
ENSG00000144908	3	125822412	125916837	protein_coding	ALDH1L1	2	1	4	9	1	9	4.21772	1.37829	1.01812	1.35376	0.175814	NA	2.5996
ENSG00000230105	X	56644824	56650891	lincRNA	RP11-431N15.2	4	2	2	12	5	4	4.64624	1.37801	0.918718	1.49993	0.133634	NA	2.59909
ENSG00000131746	17	38632080	38657849	protein_coding	TNS4	147	133	139	439	333	330	249.999	1.37788	0.165866	8.30721	9.79751e-17	3.43683e-14	2.59887
ENSG00000273328	3	42850906	42949597	processed_transcript	RP11-141M3.5	14	5	2	10	15	27	11.9173	1.3765	0.644029	2.13733	0.032571	0.253255	2.59638
ENSG00000174099	12	65672423	65882024	protein_coding	MSRB3	4	2	2	11	3	7	4.63698	1.37559	0.91906	1.49674	0.134462	NA	2.59474
ENSG00000184254	15	101417919	101456831	protein_coding	ALDH1A3	181	143	115	459	292	392	258.168	1.37382	0.1725	7.96419	1.66312e-15	4.95006e-13	2.59156
ENSG00000109321	4	75310851	75320726	protein_coding	AREG	6	16	7	34	26	17	17.5086	1.37332	0.516172	2.66058	0.00780069	0.0967403	2.59065
ENSG00000228879	1	246918813	246919134	pseudogene	RP11-439E19.6	10	7	9	31	22	15	15.3808	1.37232	0.516089	2.65907	0.00783557	0.0970839	2.58886
ENSG00000201157	8	18837129	18837282	snoRNA	SNORA62	4	6	1	15	5	9	6.44081	1.37125	0.805345	1.70269	0.0886256	NA	2.58695
ENSG00000207399	8	104397189	104397295	snRNA	RNU6-1011P	6	4	1	9	5	14	6.31128	1.36854	0.809703	1.69018	0.090994	NA	2.58209
ENSG00000173917	17	46618256	46623441	protein_coding	HOXB2	9	3	5	11	14	18	9.87701	1.36755	0.640499	2.13513	0.0327502	0.253894	2.58032
ENSG00000166592	16	66955582	66959547	protein_coding	RRAD	0	4	2	5	6	5	3.71913	1.36725	1.0542	1.29696	0.194645	NA	2.57979
ENSG00000265962	18	8695854	8707619	antisense	RP11-674N23.1	1	2	5	5	10	6	4.94667	1.36668	0.919303	1.48664	0.137109	NA	2.57876
ENSG00000225893	9	4633027	4633756	pseudogene	RP11-6J24.3	2	1	2	5	3	5	2.9451	1.36487	1.12141	1.21711	0.223563	NA	2.57554
ENSG00000255048	11	124274130	124274998	pseudogene	OR8X1P	9	4	2	15	9	14	8.53945	1.36411	0.686239	1.9878	0.046834	0.316182	2.57417
ENSG00000181381	4	169277886	169458937	protein_coding	DDX60L	15	2	7	17	17	26	13.6948	1.36228	0.580361	2.3473	0.01891	0.176469	2.57092
ENSG00000231134	2	85413532	85414376	sense_intronic	TCF7L1-IT1	7	2	4	14	13	6	7.50783	1.36134	0.737456	1.846	0.0648926	NA	2.56924
ENSG00000198074	7	134212344	134226160	protein_coding	AKR1B10	23	34	20	48	75	74	45.8169	1.35848	0.343195	3.95834	7.54719e-05	0.00255616	2.56415
ENSG00000202059	2	203917008	203917141	snoRNA	SNORA1	4	0	3	8	2	8	4.0095	1.35592	1.02981	1.31667	0.187948	NA	2.55961
ENSG00000256612	19	41430124	41456565	pseudogene	CYP2B7P	3	0	6	5	10	8	5.40031	1.35365	0.908032	1.49075	0.136026	NA	2.55558
ENSG00000253875	8	27590855	27613943	antisense	RP11-16P20.3	5	2	1	7	5	8	4.52227	1.35332	0.922549	1.46693	0.142394	NA	2.55499
ENSG00000207003	19	45550716	45550819	snRNA	RNU6-611P	2	1	3	1	8	6	3.59141	1.35178	1.08986	1.24032	0.214856	NA	2.55227
ENSG00000185186	21	44881974	44899414	lincRNA	LINC00313	12	9	2	25	17	16	13.104	1.34996	0.571796	2.36091	0.0182304	0.172587	2.54904
ENSG00000144229	2	137523115	138435287	protein_coding	THSD7B	6	3	0	16	1	6	4.95518	1.34753	1.00932	1.33509	0.181848	NA	2.54477
ENSG00000261117	2	12855541	12856353	lincRNA	RP11-333O1.1	3	5	6	19	8	10	8.34289	1.34621	0.697872	1.92901	0.0537291	0.341521	2.54242
ENSG00000269940	14	104160897	104161507	sense_intronic	RP11-73M18.7	5	7	4	15	13	13	9.40666	1.34566	0.638389	2.1079	0.0350393	0.264664	2.54147
ENSG00000232328	2	237642025	237663006	lincRNA	AC011286.1	3	5	1	9	7	7	5.25039	1.34562	0.860434	1.56389	0.117844	NA	2.5414
ENSG00000205436	14	103566481	103576896	protein_coding	EXOC3L4	122	86	57	262	158	250	152.025	1.343	0.22204	6.04845	1.46248e-09	1.67029e-07	2.53678
ENSG00000225738	10	83988741	83992676	processed_transcript	NRG3-AS1	9	2	0	15	5	7	5.94352	1.34211	0.889278	1.50921	0.131245	NA	2.53521
ENSG00000226649	2	3160527	3161568	lincRNA	AC019118.4	7	3	2	13	8	9	6.76865	1.33906	0.756652	1.76972	0.0767738	NA	2.52987
ENSG00000156535	6	74405508	74538040	protein_coding	CD109	183	104	135	477	288	309	243.5	1.33806	0.193152	6.9275	4.28356e-12	7.25399e-10	2.52811
ENSG00000179751	19	39693471	39694906	protein_coding	SYCN	2	1	3	1	5	9	3.55275	1.33619	1.09577	1.21941	0.222688	NA	2.52484
ENSG00000198879	10	7200586	7453450	protein_coding	SFMBT2	71	70	48	192	141	147	109.628	1.33531	0.217885	6.12848	8.87244e-10	1.07587e-07	2.52329
ENSG00000198444	X	154611749	154613449	protein_coding	F8A2	3	2	1	6	5	4	3.42102	1.33524	1.04054	1.28322	0.199416	NA	2.52318
ENSG00000225591	1	173710813	173711067	pseudogene	RP11-360D2.2	3	6	0	10	4	9	5.18619	1.33438	0.91407	1.45982	0.144338	NA	2.52167
ENSG00000145244	4	47596015	47840123	protein_coding	CORIN	9	3	0	11	8	10	6.55501	1.33266	0.817468	1.63023	0.103053	NA	2.51867
ENSG00000105877	7	21582833	21941457	protein_coding	DNAH11	17	9	13	34	30	34	22.5067	1.33242	0.421608	3.16033	0.00157591	0.0290404	2.51825
ENSG00000088826	20	4101627	4168394	protein_coding	SMOX	70	46	24	63	140	135	79.4051	1.3322	0.337302	3.94958	7.82875e-05	0.00263336	2.51787
ENSG00000240003	5	79796151	79797219	pseudogene	RPL7P24	4	3	0	7	9	1	3.9227	1.32995	1.07561	1.23646	0.216287	NA	2.51393
ENSG00000205413	7	92728829	92747336	protein_coding	SAMD9	307	137	97	519	243	564	300.665	1.32981	0.495702	2.68268	0.0073035	0.0923825	2.5137
ENSG00000273297	7	134101042	134117205	lincRNA	RP11-38M8.1	8	9	7	23	16	22	13.9669	1.3298	0.526278	2.5268	0.0115106	0.126959	2.51368
ENSG00000272945	20	32869438	32874272	sense_intronic	CTD-3216D2.5	7	8	4	21	17	10	10.9837	1.32935	0.606348	2.19239	0.0283515	0.231286	2.51289
ENSG00000100867	14	24099324	24114848	protein_coding	DHRS2	361	299	272	1230	594	564	538.095	1.32666	0.203534	6.51813	7.1188e-11	1.02825e-08	2.50822
ENSG00000073712	14	53323986	53419153	protein_coding	FERMT2	391	328	294	934	792	820	585.184	1.32601	0.126442	10.4871	9.90215e-26	1.08065e-22	2.50708
ENSG00000233674	1	44209142	44209412	pseudogene	RP11-184I16.3	4	2	1	3	5	9	3.94624	1.32581	1.00111	1.32433	0.185392	NA	2.50673
ENSG00000252202	5	179274035	179274130	misc_RNA	Y_RNA	7	1	2	6	9	9	5.55076	1.32514	0.856242	1.54762	0.121713	NA	2.50557
ENSG00000165272	9	33441152	33447609	protein_coding	AQP3	1887	1640	1147	4868	4118	2688	2680.14	1.32293	0.175645	7.53182	5.00387e-14	1.12984e-11	2.50173
ENSG00000272040	5	74904642	74905808	lincRNA	CTC-366B18.4	3	0	5	4	6	10	4.68307	1.32066	0.962604	1.37197	0.170073	NA	2.49781
ENSG00000167656	8	143866296	143868008	protein_coding	LY6D	18	13	10	60	24	20	23.2882	1.31846	0.462577	2.85026	0.00436841	0.0634294	2.494
ENSG00000178372	10	5540658	5541533	protein_coding	CALML5	353	286	307	1370	577	488	546.386	1.31785	0.410754	3.20837	0.00133489	0.0255581	2.49294
ENSG00000199990	5	140090860	140090958	misc_RNA	VTRNA1-1	3	4	6	9	8	16	7.66844	1.31679	0.725751	1.81438	0.0696192	NA	2.49111
ENSG00000261147	15	90792788	90815440	protein_coding	RP11-697E2.6	4	4	3	7	14	6	6.3742	1.31603	0.792267	1.6611	0.096694	NA	2.4898
ENSG00000248245	5	132496130	132560105	antisense	CTB-49A3.2	6	4	6	12	10	18	9.23815	1.31567	0.650563	2.02236	0.0431394	0.299869	2.48918
ENSG00000132554	8	100973164	101143496	protein_coding	RGS22	28	19	42	128	58	44	51.8996	1.31294	0.375332	3.49808	0.000468625	0.0111449	2.48447
ENSG00000125384	14	52781023	52795324	protein_coding	PTGER2	17	3	11	26	17	33	17.4005	1.30853	0.519884	2.51697	0.0118369	0.129395	2.47689
ENSG00000124466	19	43964939	43969812	protein_coding	LYPD3	838	939	722	2881	1853	1588	1443.55	1.30812	0.170736	7.66165	1.83556e-14	4.50721e-12	2.47619
ENSG00000228450	X	130626253	130626860	pseudogene	RP1-154J13.3	10	2	3	15	14	7	8.24909	1.30578	0.718229	1.81806	0.0690549	0.391716	2.47218
ENSG00000214289	3	134070694	134075403	pseudogene	RPL39P5	3	6	1	11	8	6	5.73706	1.30569	0.83621	1.56144	0.11842	NA	2.47202
ENSG00000214078	20	34213953	34252878	protein_coding	CPNE1	585	438	466	1416	1121	1152	850.001	1.30249	0.122834	10.6037	2.86476e-26	3.51721e-23	2.46655
ENSG00000128342	22	30636436	30642840	protein_coding	LIF	107	104	71	293	218	189	160.83	1.30231	0.202739	6.42359	1.33096e-10	1.82834e-08	2.46624
ENSG00000243243	7	115877983	115967950	antisense	AC073130.3	4	9	3	25	9	7	9.21209	1.30169	0.704554	1.84754	0.0646692	0.377186	2.46518
ENSG00000225527	10	18820778	18822265	antisense	RP11-383B4.4	8	0	0	5	7	6	4.14597	1.29933	1.07723	1.20618	0.227749	NA	2.46115
ENSG00000224442	2	197893435	197894867	pseudogene	AC017035.2	2	2	2	5	2	8	3.43902	1.29917	1.05614	1.23011	0.218657	NA	2.46087
ENSG00000265830	GL000220.1	158123	158214	miRNA	AL592188.7	131	14	25	149	72	170	89.2605	1.29909	0.873239	1.48767	0.136839	0.546245	2.46073
ENSG00000223429	1	52627858	52628698	pseudogene	RP4-800M22.2	4	3	7	12	10	13	8.12943	1.29744	0.692698	1.87303	0.0610647	0.364274	2.45792
ENSG00000212615	14	45557446	45557511	snoRNA	SNORD58	1	5	3	9	4	10	5.29203	1.29602	0.877701	1.47661	0.139781	NA	2.45551
ENSG00000241625	2	62718313	62718601	misc_RNA	RN7SL18P	7	2	0	9	9	3	4.80998	1.29534	0.96294	1.3452	0.178562	NA	2.45435
ENSG00000223446	9	95857221	95857811	antisense	RP11-274J16.5	2	1	3	7	5	3	3.4537	1.29513	1.04793	1.2359	0.216497	NA	2.45399
ENSG00000233578	20	5529486	5530127	pseudogene	RP5-1022P6.3	11	2	4	16	7	18	9.30029	1.29447	0.684304	1.89166	0.0585368	0.35633	2.45287
ENSG00000242719	8	42736379	42736675	misc_RNA	RN7SL806P	2	1	6	12	7	4	5.2772	1.29439	0.896964	1.44307	0.149	NA	2.45273
ENSG00000233237	6	72054047	72130472	lincRNA	LINC00472	5	3	4	17	7	6	6.77003	1.29344	0.765742	1.68913	0.0911945	NA	2.45112
ENSG00000211816	14	22739851	22740446	TR_V_gene	TRAV38-1	2	3	2	12	1	5	3.98374	1.29025	1.02813	1.25495	0.209499	NA	2.4457
ENSG00000253405	7	27281048	27286848	antisense	EVX1-AS	3	2	2	7	8	2	3.95901	1.28972	0.994004	1.2975	0.194459	NA	2.44481
ENSG00000184697	16	3064713	3070072	protein_coding	CLDN6	4	8	3	11	10	16	8.61655	1.28915	0.682873	1.88783	0.0590485	0.358071	2.44384
ENSG00000230013	9	107753077	107754062	lincRNA	RP11-217B7.3	15	7	11	25	26	29	18.6088	1.28846	0.464001	2.77685	0.00548882	0.0752054	2.44268
ENSG00000270408	20	10625847	10627014	processed_transcript	JAG1	1	1	5	10	6	2	4.13942	1.28783	1.02417	1.25743	0.208597	NA	2.4416
ENSG00000268085	8	23412287	23420651	protein_coding	AC051642.1	1	1	4	4	5	6	3.54337	1.28701	1.05298	1.22226	0.221611	NA	2.44022
ENSG00000249503	5	147600923	147601205	pseudogene	HMGN1P16	2	0	2	5	0	5	2.23328	1.28663	1.396	0.921658	0.356707	NA	2.43958
ENSG00000120471	11	128804626	128813040	protein_coding	TP53AIP1	4	4	1	8	2	12	5.00501	1.28377	0.918032	1.39839	0.161995	NA	2.43474
ENSG00000185414	2	99797542	99814089	protein_coding	MRPL30	1	3	3	9	1	8	4.07341	1.28259	1.02062	1.25667	0.208872	NA	2.43275
ENSG00000257137	12	52599368	52604639	lincRNA	C12orf80	9	3	3	25	3	9	8.13974	1.28235	0.773298	1.65829	0.0972583	0.469883	2.43236
ENSG00000257569	12	56294084	56294402	pseudogene	GSTP1P1	7	2	1	14	5	5	5.35811	1.28219	0.884707	1.44928	0.14726	NA	2.43207
ENSG00000261754	19	35302493	35305249	lincRNA	CTC-523E23.1	1	3	2	6	4	5	3.47938	1.28084	1.03732	1.23476	0.216919	NA	2.4298
ENSG00000272656	3	139067866	139068213	antisense	RP11-219D15.3	7	0	4	9	9	8	6.02613	1.27674	0.835259	1.52856	0.126373	NA	2.42292
ENSG00000260911	16	31054471	31061201	lincRNA	RP11-196G11.2	5	10	5	27	11	12	11.3854	1.27296	0.613148	2.07611	0.0378835	0.277888	2.41658
ENSG00000267064	X	47518232	47519776	antisense	UXT-AS1	4	2	2	5	6	8	4.44195	1.27144	0.916238	1.38767	0.165237	NA	2.41402
ENSG00000064205	20	43343485	43357150	protein_coding	WISP2	373	386	262	730	944	770	575.204	1.2704	0.176135	7.21262	5.48835e-13	1.07813e-10	2.41228
ENSG00000222145	6	89423961	89424149	snoRNA	SNORA73	3	0	2	5	2	5	2.73475	1.26893	1.19468	1.06216	0.288165	NA	2.40984
ENSG00000165029	9	107543283	107690518	protein_coding	ABCA1	973	597	463	1819	1232	1787	1118.53	1.26843	0.170585	7.43576	1.03967e-13	2.21993e-11	2.40899
ENSG00000115641	2	105974169	106054970	protein_coding	FHL2	315	312	260	847	667	643	500.417	1.26802	0.142116	8.92246	4.56051e-19	2.03606e-16	2.40831
ENSG00000140859	16	57792129	57896957	protein_coding	KIFC3	124	122	76	419	214	156	179.984	1.26639	0.261764	4.83789	1.31223e-06	8.03034e-05	2.40558
ENSG00000231333	1	200832936	200833280	pseudogene	RPL34P6	5	4	3	10	5	14	6.6844	1.26636	0.763598	1.65841	0.0972351	NA	2.40553
ENSG00000223799	21	34636178	34638565	antisense	IL10RB-AS1	4	1	6	10	4	13	6.22296	1.26495	0.82385	1.53542	0.124682	NA	2.40319
ENSG00000263368	17	25853412	25854249	pseudogene	RP11-720N19.1	4	8	0	12	8	9	6.69401	1.26455	0.809544	1.56205	0.118277	NA	2.40252
ENSG00000261701	16	72088522	72111145	protein_coding	HPR	1	2	3	8	5	2	3.4683	1.26453	1.06467	1.18773	0.23494	NA	2.4025
ENSG00000258935	14	91033839	91036320	lincRNA	RP11-1078H9.2	2	3	2	5	4	8	3.97159	1.26453	0.970868	1.30247	0.192756	NA	2.40248
ENSG00000235872	12	68052771	68064699	antisense	RP11-335O4.3	2	3	4	8	8	6	5.17166	1.26258	0.854377	1.47778	0.139465	NA	2.39925
ENSG00000249848	8	10194292	10195187	pseudogene	RP11-212F11.1	3	1	3	7	3	7	3.90363	1.2622	0.985622	1.28062	0.200329	NA	2.39862
ENSG00000135773	1	230883130	230937749	protein_coding	CAPN9	291	173	167	991	273	286	347.322	1.2602	0.569846	2.21147	0.027003	0.223346	2.39529
ENSG00000169418	1	153651113	153666468	protein_coding	NPR1	432	572	473	1340	1186	1075	840.186	1.25861	0.162493	7.74566	9.50829e-15	2.45764e-12	2.39266
ENSG00000176399	9	22446840	22455739	protein_coding	DMRTA1	41	24	27	87	46	88	50.9067	1.25835	0.31248	4.02699	5.64947e-05	0.00201412	2.39223
ENSG00000256762	17	44076616	44077060	protein_coding	STH	3	3	6	8	10	11	6.87119	1.25482	0.752309	1.66796	0.0953228	NA	2.38638
ENSG00000186442	12	53183469	53189901	protein_coding	KRT3	3	0	2	6	1	5	2.70535	1.25396	1.22501	1.02363	0.30601	NA	2.38495
ENSG00000268040	21	47347679	47352477	protein_coding	PRED62	8	6	2	17	9	12	8.7116	1.25212	0.672695	1.86134	0.0626959	0.371523	2.3819
ENSG00000232878	1	97561479	97788511	antisense	DPYD-AS1	6	1	0	7	1	8	3.59105	1.25016	1.13073	1.10562	0.268891	NA	2.37868
ENSG00000241462	17	56975137	56977053	pseudogene	RP11-579O24.1	9	2	1	6	8	13	6.31386	1.24586	0.827552	1.50547	0.132203	NA	2.37159
ENSG00000234206	6	107831007	107832925	antisense	RP1-67A8.3	3	8	2	10	13	8	7.34744	1.2455	0.74942	1.66195	0.0965222	NA	2.37101
ENSG00000165125	7	142568956	142583507	protein_coding	TRPV6	3	3	2	6	5	8	4.44366	1.24536	0.910042	1.36847	0.171167	NA	2.37078
ENSG00000226179	X	281725	282586	antisense	LINC00685	8	1	5	18	12	3	7.58092	1.24486	0.789566	1.57664	0.114878	NA	2.36996
ENSG00000117983	11	1244296	1283406	protein_coding	MUC5B	6128	5197	5292	19590	10669	10019	9264.73	1.2446	0.168962	7.36615	1.75623e-13	3.59368e-11	2.36953
ENSG00000265802	13	45576285	45576580	misc_RNA	RN7SL49P	7	2	2	8	13	4	5.90972	1.24402	0.841331	1.47863	0.139239	NA	2.36857
ENSG00000225401	1	244558278	244558962	pseudogene	TGIF2P1	8	5	2	10	21	3	8.14225	1.24213	0.775926	1.60084	0.109413	0.493755	2.36548
ENSG00000132669	20	19867165	19983101	protein_coding	RIN2	152	79	90	384	181	199	175.059	1.24179	0.239974	5.17471	2.28262e-07	1.66691e-05	2.36493
ENSG00000264946	20	48338486	48338782	misc_RNA	RN7SL197P	8	10	5	19	27	8	12.818	1.24158	0.597496	2.07798	0.0377115	0.27704	2.36458
ENSG00000235224	X	53142200	53142456	pseudogene	RP11-236P24.1	9	1	3	11	4	15	6.87103	1.23914	0.804678	1.53993	0.123578	NA	2.36059
ENSG00000250588	3	158680024	159615155	protein_coding	IQCJ-SCHIP1	12	17	7	48	22	17	19.9215	1.2385	0.493341	2.51043	0.0120583	0.131159	2.35953
ENSG00000270021	5	134734970	134736986	antisense	CTC-203F4.2	1	3	5	9	8	5	5.1953	1.23708	0.876826	1.41086	0.158286	NA	2.35721
ENSG00000053438	20	36149617	36152092	protein_coding	NNAT	60	43	29	139	75	98	71.9511	1.23697	0.272561	4.53831	5.67066e-06	0.00029009	2.35703
ENSG00000223390	1	52499063	52509951	antisense	RP11-91A18.4	5	1	2	2	7	9	4.30689	1.23646	0.981793	1.25939	0.207891	NA	2.35619
ENSG00000198346	19	53970989	54006950	protein_coding	ZNF813	95	52	67	170	174	156	117.521	1.23623	0.218536	5.6569	1.54132e-08	1.46979e-06	2.35583
ENSG00000252707	17	11939813	11939954	snRNA	RNU11-2P	9	1	0	6	3	13	5.06042	1.23261	0.9926	1.2418	0.214312	NA	2.34991
ENSG00000163520	3	13573824	13679922	protein_coding	FBLN2	108	121	102	486	175	152	184.668	1.23233	0.493164	2.49883	0.0124604	0.133964	2.34946
ENSG00000238018	2	54888148	54889929	antisense	AC093110.3	8	7	3	12	8	22	9.8039	1.23112	0.653885	1.88278	0.0597296	0.360361	2.3475
ENSG00000196409	9	40760700	40836415	protein_coding	ZNF658	2	2	3	9	3	5	3.90171	1.23061	0.982867	1.25206	0.210549	NA	2.34665
ENSG00000269303	19	35489137	35491074	antisense	CTD-2527I21.7	10	6	5	29	8	13	11.3323	1.22774	0.616559	1.99128	0.0464498	0.314533	2.342
ENSG00000197635	2	162848751	162931052	protein_coding	DPP4	33	24	25	100	36	60	44.8942	1.22738	0.343988	3.56809	0.000359596	0.00902343	2.34141
ENSG00000159904	7	5160870	5184177	pseudogene	ZNF890P	4	3	2	7	5	9	4.90285	1.2266	0.868615	1.41213	0.157912	NA	2.34014
ENSG00000243250	11	112106094	112106748	pseudogene	RPS6P16	3	1	2	5	3	6	3.25443	1.22608	1.06349	1.15288	0.248958	NA	2.3393
ENSG00000182625	15	58978610	58978816	pseudogene	RP11-123C21.1	8	6	2	23	4	11	8.54813	1.22506	0.729084	1.68027	0.0929039	0.458889	2.33765
ENSG00000227210	2	20189978	20203971	antisense	AC079145.4	3	3	5	10	12	4	6.18173	1.22454	0.806712	1.51794	0.129029	NA	2.33681
ENSG00000169860	3	152552736	152555841	protein_coding	P2RY1	8	5	3	12	9	16	8.63682	1.22454	0.668478	1.83183	0.0669768	0.384368	2.33681
ENSG00000175874	2	101962013	102004057	protein_coding	CREG2	234	173	95	322	428	391	270.986	1.22418	0.220747	5.54565	2.9287e-08	2.63906e-06	2.33623
ENSG00000203706	1	210404801	210407392	antisense	SERTAD4-AS1	5	2	2	10	4	7	4.80934	1.22407	0.886418	1.38092	0.167303	NA	2.33606
ENSG00000026103	10	90750414	90775542	protein_coding	FAS	68	43	39	171	99	82	81.3616	1.22376	0.273902	4.46788	7.89972e-06	0.000383166	2.33555
ENSG00000248079	15	35838396	36151202	lincRNA	DPH6-AS1	5	3	0	5	6	7	4.22639	1.22326	0.972261	1.25816	0.208334	NA	2.33474
ENSG00000265137	20	18451259	18451335	miRNA	MIR3192	4	0	3	4	5	7	3.78145	1.22276	1.02761	1.18991	0.234082	NA	2.33393
ENSG00000180730	13	26618735	26625169	protein_coding	SHISA2	71	105	89	280	187	169	148.321	1.22199	0.231071	5.28835	1.23426e-07	9.69832e-06	2.33268
ENSG00000265293	17	30477452	30478523	pseudogene	ARGFXP2	11	6	6	13	12	28	12.4731	1.22195	0.584267	2.09143	0.0364899	0.271652	2.33262
ENSG00000201863	4	40084603	40084726	snoRNA	SNORA51	3	1	2	6	3	5	3.23792	1.21885	1.06364	1.14592	0.251828	NA	2.3276
ENSG00000264227	9	125061389	125061642	misc_RNA	RN7SL227P	3	1	3	3	7	6	3.85483	1.21733	0.998455	1.21921	0.222765	NA	2.32515
ENSG00000162009	16	1122756	1131454	protein_coding	SSTR5	20	28	20	95	40	29	37.6267	1.21712	0.40198	3.02782	0.00246322	0.0406276	2.32483
ENSG00000105991	7	27132612	27135615	protein_coding	HOXA1	10	21	11	22	36	40	23.5039	1.21624	0.455627	2.66938	0.00759909	0.0950821	2.32341
ENSG00000171992	5	149980642	150038782	protein_coding	SYNPO	105	84	74	242	163	209	143.438	1.21488	0.194192	6.25611	3.94693e-10	5.06755e-08	2.32122
ENSG00000203437	12	31617996	31618776	pseudogene	RP11-820K3.3	3	4	5	16	5	8	6.66565	1.21448	0.772367	1.57241	0.115855	NA	2.32057
ENSG00000239254	7	138857262	138859012	pseudogene	RP11-365F18.3	8	1	6	6	9	19	8.08984	1.21285	0.751102	1.61476	0.106363	0.488349	2.31795
ENSG00000266297	17	11985216	11985313	miRNA	MIR744	5	1	2	5	6	7	4.24448	1.21179	0.944889	1.28247	0.199679	NA	2.31625
ENSG00000259354	15	45740625	45805965	antisense	RP11-519G16.3	8	4	2	13	8	11	7.41842	1.21179	0.720209	1.68255	0.0924627	NA	2.31624
ENSG00000175928	3	3841121	3889387	protein_coding	LRRN1	3	2	2	4	6	6	3.8164	1.21081	0.979714	1.23588	0.216504	NA	2.31467
ENSG00000197284	5	70070478	70074135	pseudogene	RP11-589F5.3	2	3	1	5	3	6	3.27649	1.20926	1.06237	1.13827	0.255008	NA	2.31219
ENSG00000237483	3	171943218	171943662	pseudogene	RP11-423E7.1	3	4	2	7	4	10	4.92107	1.20779	0.878074	1.3755	0.168975	NA	2.30984
ENSG00000254787	11	84431869	84511744	antisense	CTD-2537O9.1	5	3	2	9	5	9	5.34553	1.20702	0.834231	1.44687	0.147933	NA	2.30861
ENSG00000245112	4	144434625	144435788	antisense	SMARCA5-AS1	8	5	1	16	8	8	7.35985	1.20603	0.745336	1.6181	0.10564	NA	2.30702
ENSG00000224565	20	46020673	46041071	lincRNA	RP1-148H17.1	33	7	18	62	30	41	30.7221	1.20581	0.418564	2.88083	0.00396626	0.0586254	2.30667
ENSG00000163218	1	153302596	153321316	protein_coding	PGLYRP4	5	4	3	14	7	7	6.47777	1.20575	0.761929	1.5825	0.113535	NA	2.30658
ENSG00000124107	20	43880880	43883205	protein_coding	SLPI	12	9	2	28	12	13	12.1582	1.20563	0.605626	1.99071	0.0465123	0.314848	2.30638
ENSG00000259068	14	22733632	22734147	TR_V_pseudogene	TRAV37	4	1	2	7	4	5	3.71	1.20263	0.998137	1.20487	0.228252	NA	2.30159
ENSG00000122861	10	75668935	75677255	protein_coding	PLAU	60	59	51	178	100	120	92.7505	1.20253	0.239582	5.0193	5.1859e-07	3.46503e-05	2.30144
ENSG00000227267	3	135774026	135774606	pseudogene	RP11-305O4.2	4	3	1	4	5	9	4.27016	1.20041	0.947718	1.26664	0.205285	NA	2.29806
ENSG00000102243	X	135614311	135638966	protein_coding	VGLL1	2	5	1	12	6	1	4.37955	1.20039	1.01034	1.1881	0.234792	NA	2.29802
ENSG00000236447	5	81287814	81288300	sense_intronic	ATG10-IT1	5	2	1	6	3	9	4.18027	1.19926	0.965079	1.24265	0.213996	NA	2.29621
ENSG00000267334	17	43025280	43026307	lincRNA	CTD-2534I21.8	4	2	1	7	2	7	3.67518	1.19902	1.02211	1.17308	0.240764	NA	2.29583
ENSG00000242318	4	99330441	99330914	pseudogene	RP11-810D13.1	3	2	4	8	5	8	4.93554	1.19897	0.866765	1.38327	0.166581	NA	2.29576
ENSG00000059377	7	139476850	139720125	protein_coding	TBXAS1	5	3	4	8	16	3	6.53547	1.19896	0.812576	1.4755	0.140078	NA	2.29574
ENSG00000073464	X	10125024	10205700	protein_coding	CLCN4	15	14	9	41	25	22	20.515	1.19819	0.446362	2.68436	0.00726695	0.0921769	2.29452
ENSG00000230612	5	132024373	132057275	antisense	AC004237.1	4	3	1	6	7	5	4.26292	1.19673	0.934538	1.28056	0.20035	NA	2.29219
ENSG00000162843	1	241815580	241965435	protein_coding	WDR64	5	9	0	11	9	12	7.53953	1.19623	0.768737	1.5561	0.119685	NA	2.2914
ENSG00000130643	10	135138927	135150475	protein_coding	CALY	1	2	3	5	7	2	3.37722	1.19552	1.07577	1.11131	0.266433	NA	2.29027
ENSG00000248537	5	9363387	9422593	antisense	CTD-2201E9.4	7	2	3	10	8	9	6.32812	1.19372	0.772189	1.5459	0.12213	NA	2.28742
ENSG00000258952	14	61107448	61109307	lincRNA	RP11-1042B17.5	2	3	4	7	6	8	4.99603	1.19234	0.863385	1.38101	0.167276	NA	2.28524
ENSG00000265648	16	70309972	70310251	misc_RNA	RN7SL279P	3	4	0	6	2	8	3.71375	1.1908	1.05571	1.12796	0.259336	NA	2.28279
ENSG00000254273	8	74423511	74423889	pseudogene	RP11-181D18.4	6	2	2	15	3	5	5.18961	1.18843	0.895541	1.32705	0.184491	NA	2.27905
ENSG00000267370	19	9866828	9867539	pseudogene	CTD-2623N2.3	3	1	5	10	6	5	4.92445	1.18788	0.889769	1.33504	0.181863	NA	2.27817
ENSG00000266969	18	12984693	12991172	antisense	RP11-773H22.4	5	1	2	8	4	6	4.16919	1.18662	0.951495	1.24711	0.212357	NA	2.27619
ENSG00000224093	1	94057756	94071130	antisense	RP5-1033H22.2	42	19	33	84	75	54	50.3703	1.18421	0.313562	3.77664	0.00015896	0.00470981	2.27239
ENSG00000248780	4	40788127	40788727	pseudogene	RP11-632F7.1	4	1	1	2	5	6	3.12321	1.1842	1.11329	1.06369	0.287471	NA	2.27237
ENSG00000102524	13	108903588	108960832	protein_coding	TNFSF13B	9	10	2	13	14	20	11.1786	1.18116	0.613176	1.9263	0.0540669	0.342389	2.26759
ENSG00000176043	14	73396320	73396638	pseudogene	RP1-146I3.1	1	2	3	5	4	5	3.33857	1.18076	1.05246	1.1219	0.261905	NA	2.26696
ENSG00000186399	15	30695943	30706463	protein_coding	GOLGA8R	2	4	6	11	10	7	6.6864	1.18068	0.765213	1.54294	0.122845	NA	2.26683
ENSG00000105971	7	115927434	116148595	protein_coding	CAV2	596	538	482	2184	826	780	872.234	1.18007	0.42665	2.76589	0.00567684	0.0773146	2.26587
ENSG00000235940	10	21093222	21093506	pseudogene	MTND1P21	8	3	7	17	10	14	9.61695	1.17825	0.63331	1.86046	0.0628202	0.371697	2.26302
ENSG00000235975	X	137888536	137889253	pseudogene	RP1-106C24.1	3	6	2	8	9	8	5.98258	1.17692	0.798747	1.47346	0.140628	NA	2.26093
ENSG00000227006	1	230394440	230404229	antisense	RP5-956O18.2	16	5	6	23	16	21	14.0649	1.17665	0.538004	2.18706	0.0287379	0.233468	2.26051
ENSG00000226253	10	76287342	76287705	pseudogene	MRPL35P3	8	3	4	15	4	15	7.85875	1.17655	0.727072	1.6182	0.105619	NA	2.26036
ENSG00000229901	1	41840676	41841341	antisense	RP11-399E6.4	7	6	7	11	17	17	10.8509	1.17623	0.598188	1.96631	0.0492623	0.325828	2.25985
ENSG00000242791	3	149694542	149697142	lincRNA	RP11-651P23.5	2	5	2	11	5	5	4.89902	1.17568	0.889123	1.32229	0.186071	NA	2.259
ENSG00000235214	20	33873054	33873559	antisense	FAM83C-AS1	4	2	0	5	6	2	3.07753	1.17473	1.13945	1.03096	0.30256	NA	2.25751
ENSG00000166833	11	19372271	20143144	protein_coding	NAV2	218	174	130	349	399	416	278.289	1.17418	0.17728	6.6233	3.51279e-11	5.39103e-09	2.25664
ENSG00000242893	13	52168057	52168351	misc_RNA	RN7SL413P	3	1	3	7	3	6	3.73726	1.1731	0.998148	1.17528	0.239885	NA	2.25495
ENSG00000074416	3	127407909	127542051	protein_coding	MGLL	1228	1044	1015	3052	2187	2248	1766.53	1.17206	0.120398	9.73484	2.14163e-22	1.68281e-19	2.25333
ENSG00000251111	4	56217979	56218575	pseudogene	FCF1P8	7	3	3	10	6	13	6.80915	1.17196	0.750101	1.5624	0.118194	NA	2.25317
ENSG00000266315	9	114694380	114694449	miRNA	MIR4668	4	3	1	9	5	4	4.18762	1.17182	0.946783	1.23769	0.215831	NA	2.25296
ENSG00000223519	1	246935139	246993361	pseudogene	KIF28P	46	17	39	121	58	54	54.1902	1.17119	0.346714	3.37797	0.000730221	0.0159206	2.25198
ENSG00000250001	5	9519965	9523290	sense_intronic	CTD-2201E9.2	20	6	14	37	22	31	21.1129	1.17116	0.451843	2.59196	0.00954312	0.111834	2.25192
ENSG00000232129	5	137887850	137888050	pseudogene	AC011385.2	5	3	4	9	8	10	6.41588	1.17083	0.755291	1.55017	0.1211	NA	2.25141
ENSG00000154143	11	124481386	124490252	protein_coding	PANX3	3	4	4	9	10	6	5.99705	1.16953	0.790333	1.4798	0.138928	NA	2.24939
ENSG00000270269	11	63399705	63400192	pseudogene	RP11-697H9.4	4	4	1	6	6	8	4.75683	1.16859	0.88804	1.31592	0.188199	NA	2.24792
ENSG00000181741	20	33063729	33064279	pseudogene	FDX1P1	11	8	3	16	8	25	11.5054	1.16821	0.617535	1.89173	0.0585271	0.35633	2.24732
ENSG00000256069	12	9381129	9428413	pseudogene	A2MP1	11	5	4	4	15	24	10.4564	1.16664	0.688428	1.69464	0.0901442	0.451891	2.24488
ENSG00000221506	3	23440991	23441060	miRNA	AC092038.1	6	2	1	11	3	6	4.57343	1.16517	0.934704	1.24657	0.212556	NA	2.2426
ENSG00000118523	6	132269316	132272513	protein_coding	CTGF	21	20	12	50	42	27	28.1943	1.16476	0.392207	2.96976	0.00298033	0.046687	2.24196
ENSG00000167755	19	51461887	51472929	protein_coding	KLK6	188	152	187	573	289	348	283.146	1.16343	0.19868	5.85577	4.74792e-09	5.01441e-07	2.23989
ENSG00000233847	5	60213317	60215400	antisense	AC104113.3	1	4	3	11	2	6	4.39371	1.1629	0.966409	1.20332	0.228853	NA	2.23906
ENSG00000151005	4	164392257	164395047	protein_coding	TKTL2	3	1	1	6	5	0	2.58148	1.16269	1.2759	0.91127	0.362153	NA	2.23875
ENSG00000187678	5	141689992	141706020	protein_coding	SPRY4	13	26	19	46	49	37	31.6958	1.16191	0.382733	3.03584	0.0023987	0.040034	2.23754
ENSG00000205978	14	24867992	24888494	protein_coding	NYNRIN	170	178	133	666	227	224	257.404	1.15932	0.479963	2.41543	0.0157167	0.156641	2.23352
ENSG00000015568	2	110550335	110615272	protein_coding	RGPD5	2	2	4	5	8	5	4.38165	1.15854	0.929359	1.2466	0.212545	NA	2.23231
ENSG00000108452	17	15578790	15578957	pseudogene	ZNF29P	4	4	4	11	10	6	6.43974	1.1574	0.760366	1.52217	0.127967	NA	2.23056
ENSG00000260661	15	92691982	92874267	antisense	RP11-152L20.3	2	4	10	11	10	16	8.91614	1.15654	0.699055	1.65443	0.0980397	0.471339	2.22922
ENSG00000140297	15	59887074	59932438	protein_coding	GCNT3	4	4	9	7	18	13	9.35444	1.15628	0.683199	1.69244	0.0905614	0.452899	2.22881
ENSG00000255693	12	65277174	65371302	lincRNA	RP11-766N7.3	3	2	4	6	10	4	4.86661	1.15595	0.890617	1.29792	0.194314	NA	2.22831
ENSG00000224251	10	5037680	5039572	antisense	RP11-499O7.7	6	1	3	10	7	5	5.16637	1.15578	0.86449	1.33695	0.181239	NA	2.22805
ENSG00000082482	1	215179118	215410436	protein_coding	KCNK2	23	16	23	54	47	38	33.124	1.15518	0.354271	3.26074	0.00111124	0.0219725	2.22713
ENSG00000111644	12	6747241	6756626	protein_coding	ACRBP	4	0	2	5	5	3	3.08273	1.15489	1.12285	1.02853	0.303699	NA	2.22667
ENSG00000136153	13	76194570	76434004	protein_coding	LMO7	330	184	164	768	376	366	352.617	1.15351	0.225682	5.11124	3.20048e-07	2.21374e-05	2.22455
ENSG00000148677	10	92671853	92681033	protein_coding	ANKRD1	4	3	2	10	8	2	4.72562	1.15216	0.914916	1.25931	0.207918	NA	2.22247
ENSG00000241211	3	159483176	159486401	antisense	IQCJ-SCHIP1-AS1	7	4	3	14	9	8	7.28857	1.15149	0.71647	1.60717	0.108017	NA	2.22143
ENSG00000227836	5	96278003	96278888	pseudogene	AC008850.3	7	5	7	11	16	15	10.1648	1.15099	0.613706	1.87547	0.060728	0.363334	2.22066
ENSG00000231104	10	119776998	119805321	antisense	RP11-354M20.3	6	9	3	11	10	19	9.57565	1.14986	0.651537	1.76485	0.0775894	0.415622	2.21893
ENSG00000152661	6	121756838	121770873	protein_coding	GJA1	63	62	93	108	170	209	118.256	1.14963	0.281974	4.07707	4.56067e-05	0.00167771	2.21857
ENSG00000260005	17	79202507	79207783	antisense	AC027601.1	30	17	26	55	49	58	38.6838	1.14952	0.329411	3.48963	0.000483691	0.0114065	2.21841
ENSG00000206995	15	52454948	52455049	misc_RNA	Y_RNA	6	1	1	6	6	5	4.02146	1.14842	0.980976	1.1707	0.241721	NA	2.21672
ENSG00000260877	11	69186231	69187279	lincRNA	RP11-211G23.2	16	14	18	64	26	20	25.5992	1.14804	0.447838	2.56352	0.0103618	0.11841	2.21613
ENSG00000249965	4	110476326	110476888	pseudogene	CDC42P4	4	3	2	8	4	8	4.70709	1.14688	0.882879	1.29902	0.193936	NA	2.21435
ENSG00000252130	2	192235664	192235770	snRNA	RNU6-1045P	9	2	4	13	2	18	7.66853	1.14654	0.788237	1.45456	0.145791	NA	2.21382
ENSG00000168209	10	74033678	74035794	protein_coding	DDIT4	640	456	451	1542	887	1025	814.059	1.14525	0.154484	7.4134	1.23102e-13	2.57256e-11	2.21185
ENSG00000245293	4	108784635	108899955	antisense	RP11-286E11.1	5	6	10	23	13	12	11.3638	1.1447	0.59703	1.91733	0.0551964	0.345574	2.211
ENSG00000229375	13	19589627	19593476	pseudogene	USP24P1	4	2	8	16	8	8	7.54757	1.14388	0.736089	1.554	0.120184	NA	2.20975
ENSG00000269834	19	52892095	52901019	processed_transcript	CTD-3018O17.3	7	9	8	25	17	12	12.8224	1.14082	0.554872	2.05601	0.0397818	0.286045	2.20506
ENSG00000100767	14	73704205	73741348	protein_coding	PAPLN	95	69	82	221	158	167	129.831	1.13816	0.201355	5.65249	1.58141e-08	1.50074e-06	2.201
ENSG00000213976	19	21565667	21569979	pseudogene	CTD-2561J22.2	8	0	5	11	10	7	6.66481	1.13632	0.802768	1.4155	0.156923	NA	2.19819
ENSG00000233695	13	114518603	114542321	antisense	GAS6-AS1	12	2	5	19	13	9	9.65416	1.13547	0.661207	1.71727	0.0859304	0.442397	2.1969
ENSG00000225511	9	94903580	94922396	processed_transcript	LINC00475	49	38	24	148	53	47	57.5131	1.13294	0.361048	3.13793	0.00170146	0.030862	2.19305
ENSG00000273058	1	236699473	236700004	antisense	RP11-385F5.5	5	7	8	18	10	17	10.7164	1.13212	0.601568	1.88196	0.0598419	0.360704	2.19181
ENSG00000121895	4	38968365	39034542	protein_coding	TMEM156	3	3	3	10	8	2	4.76576	1.13167	0.909229	1.24464	0.213263	NA	2.19112
ENSG00000185031	1	65450291	65451770	pseudogene	SLC2A3P2	4	4	2	10	7	5	5.21953	1.13033	0.841281	1.34358	0.179084	NA	2.18909
ENSG00000264994	2	29136530	29136614	snoRNA	SNORD92	1	6	1	6	4	8	4.31757	1.13002	0.974147	1.16001	0.246044	NA	2.18862
ENSG00000243986	3	124580941	124582164	pseudogene	ENO1P3	17	4	3	13	29	7	11.987	1.13002	0.678393	1.66573	0.0957665	0.465653	2.18862
ENSG00000201509	15	38834444	38834544	misc_RNA	Y_RNA	7	3	5	14	6	13	7.77481	1.12775	0.702856	1.60452	0.108598	NA	2.18518
ENSG00000265465	X	17444004	17444077	miRNA	MIR4768	5	4	2	11	8	5	5.69161	1.12758	0.811231	1.38996	0.164541	NA	2.18492
ENSG00000224394	13	94470677	94488397	antisense	GPC6-AS2	25	6	10	34	17	37	20.7477	1.12636	0.483893	2.32769	0.0199283	0.183102	2.18307
ENSG00000235700	1	157098154	157098463	pseudogene	CYCSP52	2	2	4	7	3	8	4.28421	1.12596	0.94067	1.19698	0.231315	NA	2.18247
ENSG00000206785	7	65225039	65225173	snoRNA	SNORA15	4	0	2	6	1	6	3.01469	1.12453	1.16963	0.961443	0.33633	NA	2.18031
ENSG00000264859	18	29122109	29136874	antisense	RP11-75N4.2	6	2	0	8	1	8	3.91497	1.12438	1.07013	1.0507	0.293395	NA	2.18008
ENSG00000198910	X	153126969	153174677	protein_coding	L1CAM	1168	1236	875	2360	2407	2372	1722.1	1.12118	0.139525	8.03566	9.30787e-16	2.81298e-13	2.17524
ENSG00000126821	14	64150932	64194757	protein_coding	SGPP1	326	244	204	538	543	587	402.048	1.12054	0.152019	7.37102	1.69326e-13	3.50132e-11	2.17428
ENSG00000258658	14	58836741	58862359	antisense	RP11-517O13.3	7	4	3	8	7	15	7.19548	1.11954	0.733208	1.5269	0.126786	NA	2.17277
ENSG00000145779	5	118604387	118735383	protein_coding	TNFAIP8	314	154	176	566	404	416	330.371	1.119	0.18439	6.06865	1.28987e-09	1.51726e-07	2.17196
ENSG00000254672	11	35988560	35990226	pseudogene	RP5-916O11.3	15	17	10	40	30	22	21.9667	1.11893	0.432449	2.58741	0.00966998	0.112734	2.17185
ENSG00000228187	1	77660510	77661080	pseudogene	RP11-363H12.1	7	0	2	8	2	9	4.42165	1.1189	1.00246	1.11616	0.264355	NA	2.17182
ENSG00000196754	1	153533584	153540366	protein_coding	S100A2	10	17	9	18	32	28	19.1286	1.11882	0.482276	2.31988	0.0203476	0.18607	2.17169
ENSG00000220695	6	100978152	100978928	pseudogene	RP1-121G13.3	10	2	2	18	5	7	6.90228	1.11805	0.798751	1.39975	0.161588	NA	2.17054
ENSG00000189280	1	35220648	35224113	protein_coding	GJB5	2	8	2	6	15	5	6.46445	1.11802	0.837339	1.3352	0.181811	NA	2.17048
ENSG00000211452	1	54356912	54376759	protein_coding	DIO1	19	14	16	64	28	17	25.5213	1.11771	0.453401	2.46516	0.013695	0.142923	2.17002
ENSG00000033122	1	70034081	70617628	protein_coding	LRRC7	8	3	6	14	7	16	8.77924	1.11749	0.667863	1.67324	0.0942805	0.462433	2.1697
ENSG00000137462	4	154622652	154626851	protein_coding	TLR2	49	39	36	104	76	90	64.5673	1.11577	0.257125	4.33939	1.4288e-05	0.000633573	2.1671
ENSG00000164236	5	10564442	10650308	protein_coding	ANKRD33B	63	49	32	156	86	72	74.1676	1.11509	0.288136	3.87001	0.000108829	0.00343153	2.16608
ENSG00000272328	7	8343371	8380973	lincRNA	RP4-594A5.1	8	7	1	8	5	21	8.13412	1.11394	0.76131	1.46318	0.143417	0.556949	2.16436
ENSG00000162909	1	223889295	223963720	protein_coding	CAPN2	438	462	397	1162	825	862	681.159	1.11172	0.142703	7.79044	6.67771e-15	1.79694e-12	2.16103
ENSG00000198363	8	62413116	62627155	protein_coding	ASPH	1001	711	632	1885	1571	1583	1210.04	1.11134	0.124087	8.95611	3.36326e-19	1.57304e-16	2.16046
ENSG00000259264	15	74495046	74513896	antisense	RP11-60L3.1	13	5	9	20	16	22	13.9021	1.1111	0.528865	2.10092	0.0356484	0.267895	2.1601
ENSG00000167767	12	52562780	52585784	protein_coding	KRT80	6466	5819	4640	16598	10500	9919	8806.63	1.11106	0.146795	7.56878	3.76736e-14	8.91638e-12	2.16005
ENSG00000006534	11	67776048	67796744	protein_coding	ALDH3B1	384	310	248	656	652	712	487.903	1.11018	0.145311	7.64	2.17222e-14	5.26803e-12	2.15873
ENSG00000241226	19	46154768	46155060	misc_RNA	RN7SL836P	3	4	0	7	6	2	3.58241	1.11005	1.06763	1.03973	0.298465	NA	2.15853
ENSG00000238450	8	71516767	71516872	snoRNA	snoU13	1	2	6	4	6	10	4.92838	1.10885	0.921947	1.20273	0.229081	NA	2.15674
ENSG00000203504	11	31705636	31707478	pseudogene	AC131571.2	29	5	8	37	19	32	20.7555	1.10873	0.50296	2.2044	0.0274963	0.226378	2.15655
ENSG00000238777	20	58427722	58427783	snRNA	RNU7-141P	3	0	3	7	5	1	3.08987	1.10818	1.16107	0.95445	0.339856	NA	2.15574
ENSG00000214401	17	44270942	44274089	antisense	KANSL1-AS1	24	8	6	37	25	18	18.943	1.1072	0.498336	2.2218	0.0262967	0.219426	2.15428
ENSG00000238151	20	29637799	29638060	pseudogene	MLLT10P1	10	4	3	17	13	6	8.55132	1.10719	0.692656	1.59847	0.109938	0.494856	2.15426
ENSG00000132010	19	12203658	12251222	protein_coding	ZNF20	9	3	4	12	8	14	8.10278	1.10658	0.687825	1.6088	0.10766	0.490347	2.15334
ENSG00000266877	17	29910181	29964562	lincRNA	RP1-41C23.1	8	3	6	18	7	12	8.71321	1.10615	0.670372	1.65006	0.0989306	0.473373	2.15271
ENSG00000260558	16	66772166	66773229	lincRNA	RP11-63M22.1	5	3	5	17	2	10	6.72235	1.10549	0.800545	1.38092	0.167302	NA	2.15172
ENSG00000199719	20	18275787	18276095	misc_RNA	RN7SKP74	3	2	4	10	2	8	4.6975	1.10398	0.91394	1.20793	0.227073	NA	2.14947
ENSG00000235079	1	71514538	71532867	antisense	ZRANB2-AS1	12	4	3	19	13	8	9.4697	1.10361	0.662432	1.66599	0.0957152	0.465518	2.14891
ENSG00000143653	1	246887349	246931439	protein_coding	SCCPDH	1288	1127	1077	3155	2329	2104	1817.84	1.10329	0.131139	8.41314	3.99182e-17	1.45214e-14	2.14844
ENSG00000243704	17	1507670	1507966	misc_RNA	RN7SL105P	4	1	3	5	5	7	4.10538	1.10253	0.94837	1.16256	0.245009	NA	2.14731
ENSG00000236992	20	19804087	19804587	pseudogene	RPL12L3	8	8	5	27	13	6	10.8265	1.10214	0.636111	1.73262	0.083163	0.432412	2.14673
ENSG00000128641	2	192109911	192290115	protein_coding	MYO1B	3864	2687	2330	8012	5174	5874	4552.14	1.10164	0.136652	8.06167	7.52618e-16	2.34674e-13	2.14599
ENSG00000249057	5	65958159	65958816	sense_intronic	MAST4-IT1	15	1	3	17	11	11	9.21727	1.09881	0.712716	1.54173	0.12314	0.519427	2.14178
ENSG00000254332	8	70041833	70042580	pseudogene	GS1-44D20.1	3	4	3	9	2	11	5.21176	1.09866	0.874728	1.25601	0.209114	NA	2.14156
ENSG00000134013	8	23154702	23282841	protein_coding	LOXL2	188	184	113	280	337	411	250.342	1.09821	0.205411	5.34641	8.97158e-08	7.34324e-06	2.14089
ENSG00000226403	9	547317	549531	sense_intronic	RP11-31F19.1	12	12	13	29	25	26	19.3376	1.09793	0.443408	2.47612	0.013282	0.140276	2.14047
ENSG00000208018	20	49202323	49202416	miRNA	MIR645	11	12	6	19	17	26	14.9802	1.09789	0.512791	2.141	0.0322737	0.251999	2.14041
ENSG00000244668	3	150437784	150438623	pseudogene	RP11-103G8.1	4	6	2	10	5	11	6.20736	1.09758	0.785956	1.39649	0.162568	NA	2.13995
ENSG00000233979	17	15987356	15987695	pseudogene	AC002553.4	2	0	3	5	1	5	2.59564	1.09702	1.2422	0.883128	0.377167	NA	2.13912
ENSG00000269910	14	104160853	104161387	antisense	RP11-73M18.10	1	4	6	5	11	8	5.9899	1.09529	0.836791	1.30892	0.190563	NA	2.13656
ENSG00000221051	19	40710019	40710106	miRNA	AC118344.1	2	3	1	5	2	6	3.09724	1.09494	1.09317	1.00162	0.316528	NA	2.13605
ENSG00000266049	18	2688562	2833063	antisense	RP11-703M24.5	3	3	7	13	3	13	6.88156	1.09396	0.78632	1.39124	0.164152	NA	2.13459
ENSG00000250027	4	164029937	164041117	antisense	RP11-563E2.2	13	7	3	15	12	21	11.5189	1.09266	0.595815	1.83389	0.0666708	0.383506	2.13267
ENSG00000129474	14	23440383	23451851	protein_coding	AJUBA	960	812	677	2161	1474	1622	1260.46	1.09169	0.12808	8.52355	1.54737e-17	6.0793e-15	2.13124
ENSG00000185296	5	17306490	17307069	pseudogene	CTD-2139B15.1	2	2	3	5	7	3	3.68655	1.09137	1.00254	1.0886	0.276331	NA	2.13076
ENSG00000229992	1	93112605	93113187	pseudogene	HMGB3P9	10	3	3	7	6	20	7.95303	1.09065	0.747241	1.45957	0.144409	0.558188	2.1297
ENSG00000116106	2	222282747	222438922	protein_coding	EPHA4	896	593	547	1777	1179	1375	1037.87	1.09034	0.141323	7.71524	1.20755e-14	3.04117e-12	2.12924
ENSG00000250708	4	174818403	174850676	lincRNA	RP11-161D15.1	3	3	1	6	2	7	3.55643	1.09031	1.02784	1.06078	0.288791	NA	2.1292
ENSG00000069812	1	6472478	6484730	protein_coding	HES2	35	24	16	49	42	67	38.1294	1.09022	0.344785	3.16204	0.00156668	0.0288976	2.12907
ENSG00000261553	13	76123909	76381256	processed_transcript	RP11-29G8.3	22	10	13	49	28	19	22.7894	1.08873	0.447361	2.43366	0.0149469	0.151202	2.12686
ENSG00000267311	18	52546688	52548040	lincRNA	RP11-99A1.2	15	7	5	24	10	23	13.4941	1.08852	0.55822	1.94998	0.0511785	0.332347	2.12655
ENSG00000181722	3	114056941	114866118	protein_coding	ZBTB20	6	1	3	10	7	4	5.00001	1.08837	0.881348	1.23489	0.216871	NA	2.12633
ENSG00000179580	16	2016824	2018976	protein_coding	RNF151	3	4	1	6	5	6	4.10188	1.08801	0.945732	1.15044	0.249962	NA	2.12581
ENSG00000236015	7	39608975	39609797	pseudogene	AC011290.5	8	11	5	16	18	17	12.4265	1.0875	0.557576	1.95041	0.051127	0.332122	2.12506
ENSG00000196220	3	9022275	9404737	protein_coding	SRGAP3	19	13	18	46	39	22	25.8196	1.08731	0.41095	2.64583	0.00814902	0.10005	2.12477
ENSG00000267414	18	42256892	42259682	lincRNA	RP11-456K23.1	3	10	1	10	11	9	7.32033	1.08563	0.769731	1.4104	0.158421	NA	2.1223
ENSG00000156042	10	75013517	75118617	protein_coding	TTC18	8	4	2	19	3	8	6.92221	1.08516	0.794942	1.36508	0.172227	NA	2.12161
ENSG00000135919	2	224839829	224904036	protein_coding	SERPINE2	6	4	7	7	10	19	8.83833	1.08421	0.680635	1.59294	0.111174	0.498013	2.12022
ENSG00000250461	5	60670939	60671682	pseudogene	RP11-631M6.2	12	10	2	16	14	20	12.0571	1.08391	0.58876	1.84101	0.0656207	0.380486	2.11977
ENSG00000272482	1	12678906	12679250	lincRNA	RP11-474O21.5	9	7	5	11	14	19	10.7396	1.08383	0.598381	1.81127	0.0700995	0.395568	2.11965
ENSG00000226900	10	134325130	134331695	lincRNA	RP11-432J24.5	3	0	3	7	1	5	3.03833	1.08352	1.16249	0.932067	0.351302	NA	2.11919
ENSG00000248734	5	96120481	96121703	antisense	CTD-2260A17.1	9	2	4	22	7	3	7.41801	1.08251	0.798321	1.35598	0.175106	NA	2.11771
ENSG00000254316	8	30107018	30107608	pseudogene	CTD-2345M20.2	4	3	3	5	7	9	5.14475	1.08245	0.84434	1.28201	0.19984	NA	2.11763
ENSG00000264741	14	74225450	74225522	miRNA	MIR4505	10	15	14	30	24	30	20.393	1.08015	0.44118	2.44831	0.0143529	0.147308	2.11425
ENSG00000100890	14	35591052	35743271	protein_coding	KIAA0391	15	7	7	16	21	23	14.6332	1.08014	0.521153	2.0726	0.0382094	0.278924	2.11424
ENSG00000231566	X	45707328	45710920	lincRNA	RP5-1158E12.3	16	12	5	27	23	19	16.6217	1.07998	0.492332	2.1936	0.0282643	0.231019	2.114
ENSG00000268307	19	58911588	58912046	lincRNA	CTD-2619J13.13	2	2	3	6	6	3	3.65716	1.07987	1.00019	1.07966	0.280292	NA	2.11385
ENSG00000242134	4	143208070	143208778	pseudogene	RPL5P13	34	17	15	77	16	48	32.9593	1.07953	0.437936	2.46503	0.0137	0.142923	2.11334
ENSG00000256885	11	95556681	95557336	pseudogene	AP001877.1	18	5	4	15	11	29	13.2204	1.07913	0.602809	1.79017	0.0734266	0.405053	2.11276
ENSG00000225222	1	246342080	246342506	pseudogene	CHCHD4P5	18	13	16	39	28	33	24.1197	1.07819	0.399356	2.69982	0.00693766	0.0896601	2.11139
ENSG00000239353	9	132264269	132275965	lincRNA	RP11-492E3.51	2	3	2	7	6	2	3.63161	1.07793	1.01625	1.0607	0.288827	NA	2.111
ENSG00000207708	12	7073260	7073354	miRNA	MIR141	2	6	6	9	16	5	7.47759	1.07693	0.761026	1.41511	0.157037	NA	2.10955
ENSG00000228113	7	87848674	87921781	antisense	AC003991.3	8	4	0	5	9	10	5.86621	1.07657	0.859438	1.25264	0.210337	NA	2.10901
ENSG00000243562	11	440406	440693	misc_RNA	RN7SL838P	15	8	5	15	28	14	14.0486	1.07628	0.557967	1.92894	0.0537386	0.341521	2.1086
ENSG00000230658	7	23140847	23145322	lincRNA	KLHL7-AS1	8	1	3	13	5	7	5.87611	1.07522	0.83006	1.29536	0.195197	NA	2.10705
ENSG00000251994	18	9518117	9518258	snRNA	RNU2-27P	13	6	3	14	15	16	10.9009	1.07347	0.604218	1.77663	0.0756285	0.41006	2.1045
ENSG00000266439	16	10315634	10315930	misc_RNA	RN7SL493P	13	7	2	19	18	8	10.848	1.07204	0.637805	1.68083	0.0927966	0.458676	2.1024
ENSG00000241612	4	19815372	19815854	pseudogene	RP13-585F24.1	4	2	2	8	1	8	3.99527	1.07166	0.99668	1.07523	0.282272	NA	2.10185
ENSG00000197125	11	124310022	124311054	protein_coding	OR8B8	16	5	3	18	10	21	11.6908	1.07058	0.613145	1.74606	0.0808014	0.426339	2.10028
ENSG00000251191	8	29531438	29605625	lincRNA	LINC00589	7	5	7	16	17	7	9.76245	1.0697	0.637521	1.6779	0.0933671	0.460021	2.09899
ENSG00000244137	1	230846444	230931238	antisense	RP11-99J16__A.2	31	12	17	75	30	22	29.9106	1.06934	0.440783	2.42599	0.0152665	0.153321	2.09847
ENSG00000201544	1	212526158	212526292	snoRNA	SNORA16B	4	2	6	14	5	7	6.17751	1.06839	0.797094	1.34036	0.180128	NA	2.0971
ENSG00000212181	2	149018143	149018277	snoRNA	SNORA48	7	2	3	11	4	10	5.92734	1.06687	0.808273	1.31994	0.186857	NA	2.09488
ENSG00000187229	8	18578415	18591915	antisense	RP11-161I2.1	57	24	16	95	48	57	47.5799	1.06613	0.355878	2.99577	0.00273751	0.0438985	2.09381
ENSG00000213069	2	178062713	178063275	pseudogene	KRT8P40	1	2	3	5	3	5	3.15932	1.06592	1.07626	0.990398	0.32198	NA	2.09351
ENSG00000168487	8	22022249	22069839	protein_coding	BMP1	337	269	229	642	525	580	423.745	1.06492	0.137241	7.75951	8.52609e-15	2.23315e-12	2.09206
ENSG00000139055	12	15066969	15092016	protein_coding	ERP27	32	20	15	59	33	48	33.5454	1.06475	0.357767	2.9761	0.00291942	0.0459529	2.09181
ENSG00000259498	15	63338233	63341586	antisense	RP11-244F12.3	97	99	116	246	211	205	161.134	1.06322	0.195752	5.43147	5.58916e-08	4.81499e-06	2.08959
ENSG00000235001	Y	5205786	5207005	pseudogene	EIF4A1P2	6	4	5	6	10	15	7.65678	1.0624	0.713135	1.48976	0.136287	NA	2.08841
ENSG00000257272	14	36343063	36344509	lincRNA	RP11-317N8.3	5	2	0	6	6	2	3.37035	1.06235	1.09652	0.968835	0.332627	NA	2.08833
ENSG00000236165	3	37017807	37018331	pseudogene	PRADC1P1	4	2	4	7	5	9	5.09501	1.06233	0.848261	1.25236	0.210437	NA	2.0883
ENSG00000236347	6	113852320	113864995	lincRNA	RP11-346D19.1	9	2	4	14	7	10	7.38371	1.06119	0.726061	1.46157	0.14386	NA	2.08665
ENSG00000134258	1	117686209	117753556	protein_coding	VTCN1	18	17	10	38	26	30	22.7098	1.05695	0.414712	2.54865	0.0108142	0.121632	2.08053
ENSG00000241032	8	37766259	37766553	misc_RNA	RN7SL709P	3	6	2	7	8	8	5.65347	1.05694	0.815418	1.29619	0.194909	NA	2.08051
ENSG00000244384	2	233514559	233514845	misc_RNA	RN7SL359P	6	5	2	11	6	10	6.48197	1.0557	0.757892	1.39295	0.163636	NA	2.07873
ENSG00000171094	2	29415640	30144432	protein_coding	ALK	10	4	1	8	7	15	7.25815	1.0556	0.764393	1.38096	0.167291	NA	2.07858
ENSG00000171246	17	78440948	78451643	protein_coding	NPTX1	30	21	29	48	74	43	40.8662	1.05552	0.348124	3.03201	0.0024293	0.040271	2.07846
ENSG00000101311	20	6055492	6104191	protein_coding	FERMT1	151	127	104	226	270	291	193.416	1.05483	0.191484	5.50872	3.61457e-08	3.1984e-06	2.07748
ENSG00000238829	2	202006627	202006689	snRNA	RNU7-45P	2	3	3	8	6	3	4.13094	1.05376	0.946751	1.11303	0.265696	NA	2.07594
ENSG00000107731	10	72972327	73062621	protein_coding	UNC5B	192	208	159	617	283	294	284.873	1.05362	0.222405	4.7374	2.16483e-06	0.000124345	2.07573
ENSG00000236254	9	5107937	5109290	pseudogene	MTND4P14	11	6	5	24	8	14	10.8923	1.05303	0.608396	1.73084	0.0834811	0.433378	2.07489
ENSG00000087258	16	56225302	56391356	protein_coding	GNAO1	13	20	22	50	42	25	28.549	1.05264	0.406079	2.5922	0.00953633	0.111834	2.07432
ENSG00000257531	12	50611445	50612126	pseudogene	RP3-405J10.2	2	5	2	9	9	1	4.65085	1.05256	0.961065	1.0952	0.273428	NA	2.07421
ENSG00000242349	1	11901074	11908136	antisense	NPPA-AS1	8	3	2	16	3	8	6.29857	1.05236	0.816901	1.28823	0.197665	NA	2.07392
ENSG00000228661	11	3875548	3876739	antisense	AC090587.5	4	4	5	9	13	5	6.69452	1.05169	0.760524	1.38285	0.166712	NA	2.07295
ENSG00000184985	4	7194265	7744554	protein_coding	SORCS2	249	216	206	624	436	348	340.479	1.05113	0.177725	5.91433	3.33228e-09	3.63662e-07	2.07215
ENSG00000260401	11	72950020	72953380	sense_overlapping	RP11-800A3.4	428	407	402	1005	732	862	630.873	1.05071	0.134416	7.81687	5.41521e-15	1.47981e-12	2.07155
ENSG00000182983	3	42947223	42960825	protein_coding	ZNF662	6	3	0	7	6	5	4.33634	1.05067	0.956146	1.09886	0.271828	NA	2.07149
ENSG00000254867	11	65751150	65751802	pseudogene	RP11-1167A19.6	5	2	1	4	5	7	3.90633	1.0493	0.977322	1.07365	0.28298	NA	2.06953
ENSG00000108602	17	19641297	19652256	protein_coding	ALDH3A1	256	240	154	1023	209	178	326.956	1.04845	0.749563	1.39875	0.161887	0.587795	2.06831
ENSG00000248429	4	159091904	159124029	antisense	RP11-597D13.9	101	68	58	225	109	139	113.278	1.04807	0.241316	4.34316	1.40451e-05	0.000624212	2.06777
ENSG00000198657	11	124293807	124294789	protein_coding	OR8B4	11	4	4	18	8	13	9.29556	1.04799	0.649932	1.61246	0.106862	0.489099	2.06765
ENSG00000227959	1	16481706	16483824	antisense	RP11-276H7.2	35	20	26	68	47	53	40.6787	1.04797	0.319193	3.28319	0.00102638	0.0207644	2.06762
ENSG00000257643	12	32845438	32845782	pseudogene	RP11-278C7.2	2	2	4	6	3	8	4.13435	1.0476	0.952569	1.09977	0.271434	NA	2.06709
ENSG00000235686	19	12618943	12619077	pseudogene	PPIAP20	6	7	0	7	13	6	6.45374	1.04703	0.831364	1.25941	0.207881	NA	2.06627
ENSG00000237126	2	233445658	233476681	antisense	AC073254.1	89	55	46	158	106	127	94.5276	1.04665	0.233997	4.4729	7.71658e-06	0.000375209	2.06572
ENSG00000129009	15	74466012	74469213	protein_coding	ISLR	5	8	2	11	11	9	7.59109	1.04609	0.713041	1.46709	0.142352	NA	2.06493
ENSG00000255348	11	134048719	134056061	antisense	RP11-700F16.3	7	0	2	10	6	2	4.27381	1.04606	1.01877	1.02679	0.304518	NA	2.06489
ENSG00000137699	11	119981983	120056237	protein_coding	TRIM29	49	86	77	158	161	128	109.907	1.04369	0.257509	4.05302	5.05606e-05	0.00182912	2.06149
ENSG00000160179	21	43619799	43717354	protein_coding	ABCG1	149	137	101	294	213	294	194.794	1.04294	0.181395	5.74956	8.94765e-09	9.01372e-07	2.06042
ENSG00000177725	8	22026851	22029223	pseudogene	AC105206.1	6	8	11	19	10	24	12.8972	1.04279	0.56712	1.83874	0.0659531	0.381615	2.0602
ENSG00000248489	5	98264875	98330717	lincRNA	CTD-2007H13.3	9	11	5	24	16	12	12.578	1.04207	0.560157	1.86032	0.0628405	0.371697	2.05918
ENSG00000250669	5	66985861	66986265	pseudogene	RP11-83M16.3	3	1	5	9	5	5	4.59534	1.04172	0.910569	1.14403	0.252611	NA	2.05868
ENSG00000224142	X	109548648	109550449	sense_intronic	AMMECR1-IT1	15	7	9	29	15	20	15.373	1.04171	0.504783	2.06368	0.0390483	0.282842	2.05866
ENSG00000260664	16	72459847	72463072	lincRNA	AC004158.3	8	3	5	13	5	15	7.9214	1.04171	0.706665	1.47412	0.14045	0.552905	2.05866
ENSG00000142512	19	51913275	51921057	protein_coding	SIGLEC10	11	6	12	18	15	27	14.6925	1.04129	0.524468	1.98543	0.0470965	0.317042	2.05807
ENSG00000122863	10	73724123	73773322	protein_coding	CHST3	140	171	148	348	315	293	234.242	1.03861	0.179163	5.79702	6.75025e-09	6.94251e-07	2.05425
ENSG00000268301	12	11187087	11187275	protein_coding	AC018630.1	6	2	0	8	2	6	3.76149	1.03816	1.0516	0.987223	0.323533	NA	2.05361
ENSG00000168348	14	36003248	36006260	protein_coding	INSM2	6	5	0	9	9	4	5.35558	1.03711	0.88546	1.17126	0.241493	NA	2.05211
ENSG00000260185	16	71688930	71698115	antisense	RP11-432I5.6	2	2	5	8	6	5	4.65584	1.03573	0.896755	1.15497	0.248102	NA	2.05014
ENSG00000135318	6	86159809	86205500	protein_coding	NT5E	217	131	142	421	272	313	243.748	1.03561	0.177501	5.83441	5.39824e-09	5.64058e-07	2.04998
ENSG00000012171	3	50304990	50314977	processed_transcript	SEMA3B	1195	1416	1081	2078	2942	2529	1874.77	1.0337	0.176981	5.84072	5.19762e-09	5.46e-07	2.04727
ENSG00000228330	10	13184185	13184977	pseudogene	RP11-730A19.5	13	11	6	22	21	18	14.9277	1.03344	0.504818	2.04715	0.0406438	0.289373	2.04689
ENSG00000236643	9	127532402	127535206	antisense	RP11-175D17.3	4	3	5	13	10	2	6.08303	1.03227	0.827539	1.2474	0.212251	NA	2.04524
ENSG00000213265	7	130353488	130372268	protein_coding	TSGA13	5	3	0	7	4	5	3.83487	1.03218	1.00693	1.02507	0.30533	NA	2.04511
ENSG00000237810	8	63055870	63057328	pseudogene	CTD-2571E19.3	1	5	2	6	2	9	4.13448	1.0317	0.991867	1.04016	0.298267	NA	2.04443
ENSG00000169067	5	56775846	56778636	protein_coding	ACTBL2	1	3	2	7	0	6	3.0786	1.03117	1.17612	0.876762	0.380616	NA	2.04369
ENSG00000223820	10	89577685	89605369	pseudogene	CFL1P1	3	2	5	11	7	3	5.09489	1.03089	0.876011	1.17681	0.239273	NA	2.04329
ENSG00000141314	17	30593195	30651680	protein_coding	RHBDL3	7	1	3	9	7	6	5.32584	1.0306	0.847119	1.2166	0.223758	NA	2.04287
ENSG00000053108	5	132532147	132948255	protein_coding	FSTL4	109	72	54	237	119	126	115.814	1.03037	0.251563	4.09587	4.20591e-05	0.00157373	2.04254
ENSG00000221303	14	81669039	81669178	snoRNA	SNORA79	5	5	4	11	4	14	7.01219	1.02793	0.743917	1.38178	0.167039	NA	2.0391
ENSG00000230439	1	94218480	94241000	sense_intronic	RP11-488P3.1	4	2	3	4	8	6	4.50098	1.02695	0.905087	1.13465	0.256524	NA	2.03772
ENSG00000173535	8	22941868	22974950	protein_coding	TNFRSF10C	218	219	176	637	366	273	307.999	1.02667	0.217422	4.72204	2.33491e-06	0.000131424	2.03732
ENSG00000115468	2	233470767	233547491	protein_coding	EFHD1	143	131	148	364	260	250	213.093	1.02653	0.18141	5.65861	1.52603e-08	1.46608e-06	2.03711
ENSG00000268265	21	34947431	34947645	protein_coding	AP000304.1	2	2	5	8	3	8	4.61718	1.02266	0.912836	1.12031	0.26258	NA	2.03167
ENSG00000227471	7	134233888	134264627	protein_coding	AKR1B15	1	3	4	8	4	5	4.14532	1.0219	0.954152	1.071	0.284167	NA	2.03059
ENSG00000261083	4	125421097	125479589	lincRNA	RP11-93I21.3	4	1	1	5	1	6	2.85578	1.0211	1.16058	0.87982	0.378957	NA	2.02947
ENSG00000204019	X	115592849	115594164	protein_coding	CT83	5	1	1	7	1	6	3.29846	1.02095	1.10201	0.926444	0.354215	NA	2.02925
ENSG00000244327	3	142184157	142191179	sense_overlapping	RP11-383G6.3	11	4	6	14	12	16	10.2785	1.01815	0.606345	1.67916	0.0931209	0.459615	2.02532
ENSG00000260448	16	25096913	25122876	lincRNA	RP11-449H11.1	6	1	3	7	3	10	4.83162	1.01794	0.902583	1.1278	0.259403	NA	2.02502
ENSG00000232855	21	29811667	30047170	lincRNA	AF131217.1	7	1	2	11	3	6	4.72544	1.01727	0.922936	1.10221	0.270369	NA	2.02409
ENSG00000258946	14	50394289	50428678	lincRNA	RP11-58E21.4	4	2	0	6	0	6	2.81734	1.01605	1.25885	0.80712	0.419597	NA	2.02237
ENSG00000167779	12	53491220	53496129	protein_coding	IGFBP6	93	74	50	184	140	114	106.967	1.015	0.23195	4.37592	1.20921e-05	0.000548585	2.0209
ENSG00000104967	19	46436992	46476804	protein_coding	NOVA2	10	8	3	8	20	13	10.3182	1.01421	0.641899	1.58001	0.114104	0.503135	2.01979
ENSG00000245105	12	9217773	9220651	antisense	A2M-AS1	13	11	19	49	20	21	21.6742	1.01357	0.463512	2.18672	0.0287633	0.233539	2.0189
ENSG00000105141	19	15160195	15169104	protein_coding	CASP14	10	10	0	9	14	16	9.69043	1.01209	0.703884	1.43786	0.150474	0.569637	2.01683
ENSG00000206822	14	64088478	64088589	misc_RNA	Y_RNA	6	2	4	9	8	7	5.88568	1.01167	0.787808	1.28415	0.199089	NA	2.01624
ENSG00000182217	1	149825607	149832714	protein_coding	HIST2H4B	30	36	43	188	32	19	55.4996	1.01155	0.928821	1.08907	0.276124	0.722935	2.01607
ENSG00000242282	2	3579403	3584463	lincRNA	AC108488.4	3	4	7	12	10	7	7.16233	1.01133	0.731232	1.38305	0.16665	NA	2.01577
ENSG00000153237	2	159027593	159313265	protein_coding	CCDC148	31	19	14	68	25	37	31.13	1.01112	0.396694	2.54888	0.010807	0.121632	2.01548
ENSG00000140623	16	4827670	4838522	protein_coding	2018-09-12	20	11	9	45	21	15	19.4255	1.01092	0.487051	2.0756	0.0379312	0.278044	2.0152
ENSG00000166856	12	57388230	57390468	protein_coding	GPR182	5	1	3	7	4	7	4.36881	1.01038	0.920402	1.09776	0.272308	NA	2.01445
ENSG00000215270	22	16122720	16123768	pseudogene	LA16c-60H5.7	5	4	3	8	9	7	5.93713	1.00975	0.778136	1.29765	0.194408	NA	2.01356
ENSG00000041353	18	52385091	52562747	protein_coding	RAB27B	693	391	317	1228	669	902	679.189	1.00956	0.191807	5.2634	1.41416e-07	1.09801e-05	2.01329
ENSG00000064787	20	52553316	52687304	protein_coding	BCAS1	1121	489	396	2099	985	894	957.742	1.00881	0.480176	2.10092	0.0356481	0.267895	2.01225
ENSG00000185634	15	49115932	49255641	protein_coding	SHC4	14	10	10	23	26	19	16.8416	1.00795	0.475175	2.12122	0.033903	0.259646	2.01106
ENSG00000202125	3	142139047	142139211	snRNA	RNU1-100P	6	1	2	10	2	6	4.25337	1.00725	0.969408	1.03904	0.298788	NA	2.01008
ENSG00000163009	2	10281509	10351851	protein_coding	C2orf48	15	9	4	14	12	29	13.5172	1.00634	0.573591	1.75445	0.0793535	0.42233	2.0088
ENSG00000095303	9	125132824	125157982	protein_coding	PTGS1	1	5	1	0	5	9	3.58997	1.00579	1.16201	0.865567	0.386728	NA	2.00805
ENSG00000231795	20	33038735	33042357	sense_intronic	ITCH-IT1	10	7	8	27	14	10	12.3324	1.00558	0.569447	1.76589	0.0774151	0.415502	2.00775
ENSG00000241525	17	254326	263814	antisense	AC108004.3	4	2	2	6	3	7	3.88769	1.00396	0.963744	1.04173	0.297538	NA	2.0055
ENSG00000222460	20	34231065	34231384	misc_RNA	RN7SKP271	9	6	8	23	9	15	11.3515	1.00367	0.583943	1.71879	0.0856529	0.441271	2.0051
ENSG00000178445	9	6532464	6645650	protein_coding	GLDC	44	27	37	66	83	66	53.5141	1.00353	0.294433	3.40834	0.000653583	0.0146748	2.0049
ENSG00000231145	2	190642909	190643157	protein_coding	AC013468.1	3	2	3	4	5	7	3.98662	1.00298	0.950393	1.05533	0.291276	NA	2.00413
ENSG00000207494	10	126503527	126503631	misc_RNA	Y_RNA	2	2	1	5	5	0	2.46273	1.00259	1.27966	0.783482	0.433344	NA	2.00359
ENSG00000115461	2	217536828	217560248	protein_coding	IGFBP5	2257	1953	2157	8331	2624	2399	3175.54	1.00196	0.525624	1.90623	0.0566199	0.350312	2.00272
ENSG00000132932	13	25946209	26599989	protein_coding	ATP8A2	2	6	3	13	5	5	5.55592	1.00192	0.843067	1.18843	0.234665	NA	2.00267
ENSG00000234136	3	197557556	197558167	antisense	AC055764.1	13	3	2	7	13	14	8.45538	1.00147	0.722127	1.38684	0.16549	0.594205	2.00205
ENSG00000248930	5	72316527	72317106	pseudogene	CTC-250P20.1	11	2	4	11	11	11	8.10344	1.00103	0.69795	1.43424	0.151503	0.571467	2.00143
ENSG00000259096	14	88418871	88421547	pseudogene	FAM35CP	9	8	5	14	10	20	10.8126	1.00056	0.594647	1.68261	0.0924504	0.45757	2.00078
ENSG00000201547	17	65404890	65404997	misc_RNA	Y_RNA	7	3	6	11	9	12	7.87973	1.00041	0.683615	1.46341	0.143355	NA	2.00057
ENSG00000128965	15	41245160	41248710	protein_coding	CHAC1	57	69	40	33	127	164	82.4785	0.999802	0.70348	1.42122	0.155252	0.578896	1.99973
ENSG00000196154	1	153516089	153522612	protein_coding	S100A4	32	23	17	64	45	35	35.1714	0.999661	0.35079	2.84974	0.00437543	0.0634325	1.99953
ENSG00000107796	10	90694831	90751147	protein_coding	ACTA2	26	11	11	39	24	32	23.1163	0.999176	0.423868	2.35728	0.0184095	0.173363	1.99886
ENSG00000227962	1	235500121	235500402	pseudogene	RP11-382D8.3	6	4	2	10	3	11	5.78665	0.998849	0.819925	1.21822	0.22314	NA	1.9984
ENSG00000229660	7	157074230	157075380	lincRNA	RP5-1142J19.1	6	3	4	10	6	10	6.3502	0.998523	0.755919	1.32094	0.186522	NA	1.99795
ENSG00000081148	3	100941390	101039404	protein_coding	IMPG2	7	3	3	13	5	8	6.24764	0.998412	0.775436	1.28755	0.197903	NA	1.9978
ENSG00000242477	5	86180048	86180698	pseudogene	CTD-2161E19.1	10	3	2	9	7	13	7.08432	0.998285	0.749983	1.33108	0.183164	NA	1.99762
ENSG00000234139	20	34660363	34673182	lincRNA	RP4-550H1.4	15	4	14	38	19	10	16.1684	0.998268	0.559703	1.78357	0.0744941	0.407508	1.9976
ENSG00000042832	8	133879203	134147147	protein_coding	TG	8	6	1	18	7	5	7.15528	0.998198	0.776064	1.28623	0.198362	NA	1.9975
ENSG00000261186	2	243029505	243030608	antisense	RP11-341N2.1	9	6	9	16	17	15	11.9196	0.997789	0.558057	1.78797	0.0737806	0.405639	1.99694
ENSG00000215032	5	60187762	60189404	pseudogene	GNL3LP1	5	4	2	8	3	11	5.34397	0.997608	0.846907	1.17794	0.238819	NA	1.99669
ENSG00000229494	2	78315856	78354932	lincRNA	AC012494.1	11	1	2	13	6	8	6.46751	0.997421	0.816129	1.22214	0.221656	NA	1.99643
ENSG00000249441	4	19748802	19756214	lincRNA	RP11-94H6.1	5	0	5	8	5	7	4.89008	0.997048	0.907409	1.09879	0.271861	NA	1.99591
ENSG00000186832	17	39766030	39772151	protein_coding	KRT16	14	38	34	72	61	45	44.0525	0.996794	0.369073	2.7008	0.00691721	0.0895136	1.99556
ENSG00000256940	11	64013436	64015689	antisense	RP11-783K16.5	9	15	12	26	24	23	18.1198	0.996272	0.465093	2.14209	0.032186	0.251497	1.99484
ENSG00000233163	10	70921286	70921662	pseudogene	RP11-259F16.3	4	0	4	6	3	7	3.90578	0.99479	1.00925	0.985671	0.324295	NA	1.99279
ENSG00000223908	5	159450747	159451052	pseudogene	AC068657.2	9	1	2	9	7	7	5.59503	0.994559	0.845551	1.17623	0.239504	NA	1.99247
ENSG00000229808	1	161860623	161861986	pseudogene	RP11-456P18.2	19	7	8	32	20	15	16.2757	0.992174	0.508867	1.94977	0.0512033	0.332398	1.98918
ENSG00000173261	5	145463949	145483932	protein_coding	PLAC8L1	1	2	3	1	5	6	3.08475	0.992047	1.13172	0.876582	0.380714	NA	1.98901
ENSG00000254450	11	111687938	111699936	sense_intronic	ALG9-IT1	1	3	3	2	7	5	3.60081	0.991638	1.04051	0.953027	0.340577	NA	1.98844
ENSG00000198353	12	54410715	54449813	protein_coding	HOXC4	4	2	2	8	3	5	3.85467	0.991433	0.967783	1.02444	0.305629	NA	1.98816
ENSG00000200120	15	49429959	49430060	misc_RNA	Y_RNA	2	2	3	5	7	2	3.52019	0.991225	1.031	0.961418	0.336342	NA	1.98787
ENSG00000231373	9	80071211	80141613	antisense	RP11-466A17.1	17	12	4	28	17	20	15.8223	0.991108	0.51189	1.93617	0.0528467	0.33804	1.98771
ENSG00000272029	20	39809096	39825427	processed_transcript	RP3-511B24.6	5	3	2	10	3	7	4.80415	0.990607	0.880433	1.12514	0.260531	NA	1.98702
ENSG00000212420	15	90429717	90429823	snRNA	RNU6-1111P	2	0	5	2	5	7	3.56203	0.990035	1.09411	0.904876	0.365531	NA	1.98623
ENSG00000238799	17	59039151	59039254	snoRNA	snoU13	3	5	0	7	3	6	3.88419	0.989001	1.01431	0.97505	0.329535	NA	1.98481
ENSG00000200309	12	49526636	49526730	misc_RNA	Y_RNA	3	1	5	5	6	7	4.50789	0.988907	0.915575	1.08009	0.2801	NA	1.98468
ENSG00000117114	1	81771845	82458120	protein_coding	LPHN2	352	273	203	571	506	555	403.62	0.988816	0.151175	6.54085	6.11695e-11	8.90084e-09	1.98456
ENSG00000186891	1	1138888	1142071	protein_coding	TNFRSF18	322	345	280	551	607	724	469.186	0.987337	0.167103	5.90855	3.45128e-09	3.74569e-07	1.98252
ENSG00000224116	7	41733514	41818986	antisense	INHBA-AS1	4	4	1	9	3	6	4.33592	0.987032	0.930746	1.06047	0.288929	NA	1.9821
ENSG00000270911	1	98321131	98322381	pseudogene	RP11-272L13.4	12	2	6	15	10	14	9.53191	0.98673	0.649145	1.52005	0.128499	0.529353	1.98169
ENSG00000236872	1	45880692	45881016	pseudogene	RP11-291L19.1	7	4	0	9	9	3	5.15811	0.986075	0.913599	1.07933	0.28044	NA	1.98079
ENSG00000003436	2	188328957	188430487	protein_coding	TFPI	401	234	157	598	437	505	378.773	0.985481	0.196939	5.004	5.61527e-07	3.68918e-05	1.97997
ENSG00000165409	14	81421333	81612646	protein_coding	TSHR	15	4	9	19	10	26	13.4541	0.985336	0.567679	1.73573	0.0826121	0.431146	1.97977
ENSG00000164404	5	132196873	132202576	protein_coding	GDF9	10	6	5	22	7	13	10.104	0.984337	0.626031	1.57235	0.115871	0.507053	1.9784
ENSG00000229893	7	27773014	27780014	antisense	AC004549.6	3	2	4	7	6	5	4.46583	0.982354	0.896791	1.09541	0.273337	NA	1.97569
ENSG00000201916	22	20835445	20835555	misc_RNA	Y_RNA	4	4	1	10	3	5	4.31941	0.981263	0.937666	1.0465	0.295332	NA	1.97419
ENSG00000272164	17	61082033	61082513	pseudogene	RP11-180P8.5	16	6	9	27	16	18	14.8887	0.981013	0.51344	1.91067	0.0560475	0.348504	1.97385
ENSG00000088543	3	50595462	50608458	protein_coding	C3orf18	17	10	10	25	31	16	17.9673	0.98037	0.477485	2.0532	0.0400536	0.287458	1.97297
ENSG00000227433	3	195070393	195070759	pseudogene	AC069213.4	11	4	5	13	7	19	9.54833	0.980325	0.649472	1.50942	0.131192	0.534458	1.97291
ENSG00000184258	X	139865425	139866723	protein_coding	CDR1	146	107	81	389	147	135	161.435	0.979345	0.459711	2.13035	0.033143	0.255619	1.97157
ENSG00000269365	18	45404666	45408815	sense_intronic	RP11-380M21.4	4	5	2	9	3	10	5.35856	0.979221	0.844628	1.15935	0.246313	NA	1.9714
ENSG00000265089	7	1883816	1883889	miRNA	MIR4655	8	1	4	9	9	7	6.17679	0.978566	0.793078	1.23388	0.217246	NA	1.97051
ENSG00000249047	4	2235978	2236226	pseudogene	COX6B1P5	4	1	3	8	1	7	3.83795	0.976807	1.01804	0.959494	0.33731	NA	1.9681
ENSG00000168405	6	25081548	25166793	pseudogene	CMAHP	72	39	39	134	79	82	72.1074	0.976732	0.270125	3.61585	0.000299367	0.00776852	1.968
ENSG00000157152	3	12045876	12232900	processed_transcript	SYN2	3	2	6	7	7	8	5.51041	0.975344	0.824494	1.18296	0.236825	NA	1.96611
ENSG00000221963	22	36044442	36064456	protein_coding	APOL6	15	11	7	18	21	25	15.9619	0.975248	0.492545	1.98002	0.0477013	0.319587	1.96598
ENSG00000259257	15	99878062	99878686	pseudogene	RP11-616M17.1	9	2	2	11	4	10	6.03016	0.974641	0.8175	1.19222	0.233175	NA	1.96515
ENSG00000256955	12	132341965	132348596	lincRNA	RP11-417L19.2	17	20	25	56	36	33	30.8248	0.974078	0.37536	2.59505	0.00945779	0.111318	1.96439
ENSG00000240474	20	37501413	37501720	misc_RNA	RN7SL116P	14	16	8	22	31	21	18.5989	0.973791	0.46921	2.07538	0.0379511	0.278044	1.96399
ENSG00000270147	4	57262478	57263037	lincRNA	RP11-646I6.6	2	2	7	5	9	8	5.60934	0.973189	0.848418	1.14706	0.251355	NA	1.96318
ENSG00000101384	20	10618332	10654694	protein_coding	JAG1	590	537	511	1590	918	778	803.655	0.973048	0.182103	5.3434	9.122e-08	7.43538e-06	1.96298
ENSG00000256690	11	62599706	62601515	antisense	RP11-727F15.9	4	3	4	10	4	8	5.37303	0.971625	0.823516	1.17985	0.23806	NA	1.96105
ENSG00000264525	2	66585381	66585460	miRNA	MIR4778	2	2	2	5	2	5	2.93992	0.971529	1.09883	0.884152	0.376614	NA	1.96092
ENSG00000169583	9	139889087	139891255	protein_coding	CLIC3	507	613	522	1551	911	855	812.743	0.971469	0.183288	5.30023	1.15658e-07	9.16126e-06	1.96084
ENSG00000235166	20	54039549	54084752	lincRNA	RP5-1010E17.1	9	7	0	17	8	6	7.48496	0.969393	0.782927	1.23817	0.215654	NA	1.95802
ENSG00000253187	7	27208238	27211534	antisense	HOXA10-AS	2	4	3	5	3	10	4.48225	0.968257	0.923569	1.04839	0.294461	NA	1.95648
ENSG00000183778	21	40928369	41045064	protein_coding	B3GALT5	100	65	75	212	142	118	116.199	0.965996	0.228013	4.23658	2.26953e-05	0.00093858	1.95341
ENSG00000248909	5	77940088	77940668	pseudogene	HMGB1P21	13	6	6	17	18	13	11.9385	0.965495	0.56444	1.71054	0.0871667	0.444985	1.95273
ENSG00000249188	8	8011830	8074438	pseudogene	ENPP7P1	2	1	3	5	2	5	2.94896	0.965021	1.10943	0.869836	0.38439	NA	1.95209
ENSG00000115963	2	151324709	151395525	protein_coding	RND3	643	413	347	1108	759	856	671.861	0.964961	0.155085	6.22214	4.90431e-10	6.25586e-08	1.95201
ENSG00000145934	5	166711804	167691162	protein_coding	TENM2	8	2	3	3	13	8	6.15197	0.964641	0.832916	1.15815	0.246803	NA	1.95158
ENSG00000244558	20	43323533	43374662	antisense	RP11-445H22.4	14	12	18	34	30	23	21.6855	0.964473	0.428681	2.24986	0.0244578	0.209437	1.95135
ENSG00000201939	6	153480355	153480480	rRNA	RNA5SP224	2	3	3	5	2	9	3.96256	0.964089	0.979949	0.983815	0.325206	NA	1.95083
ENSG00000258711	14	51422977	51428720	lincRNA	RP11-218E20.3	5	5	4	6	12	9	6.86508	0.963787	0.738776	1.30457	0.192038	NA	1.95042
ENSG00000270210	2	28648812	28649586	lincRNA	RP11-373D23.3	7	1	6	9	10	8	6.74567	0.963542	0.760968	1.26621	0.205439	NA	1.95009
ENSG00000173227	11	66774249	66818334	protein_coding	SYT12	489	502	567	1116	899	1078	768.848	0.962096	0.149628	6.42994	1.27657e-10	1.76598e-08	1.94814
ENSG00000261713	16	1114093	1128707	processed_transcript	SSTR5-AS1	5	4	5	15	5	8	6.80172	0.961757	0.743992	1.2927	0.196116	NA	1.94768
ENSG00000227492	10	101989424	101993757	antisense	RP11-316M21.6	2	8	4	10	9	9	7.02006	0.961459	0.745848	1.28908	0.19737	NA	1.94728
ENSG00000243738	9	123965437	123965712	misc_RNA	RN7SL181P	6	9	9	10	17	20	11.9456	0.961144	0.582326	1.65052	0.0988357	0.473373	1.94685
ENSG00000231206	X	73692852	73693788	pseudogene	HNRNPA1P25	6	4	1	8	7	6	5.189	0.96074	0.846203	1.13535	0.256227	NA	1.94631
ENSG00000118777	4	89011416	89152474	protein_coding	ABCG2	184	134	136	266	302	309	219.937	0.9605	0.176865	5.43071	5.61308e-08	4.81499e-06	1.94598
ENSG00000258647	15	93111048	93115272	lincRNA	LINC00930	5	1	0	5	5	1	2.70081	0.959378	1.2388	0.774439	0.438671	NA	1.94447
ENSG00000072133	X	83318984	83442933	protein_coding	RPS6KA6	40	23	31	77	45	62	45.3188	0.958899	0.30984	3.09482	0.00196935	0.034357	1.94383
ENSG00000101000	20	33759876	33765165	protein_coding	PROCR	27	28	22	65	54	32	37.5065	0.958813	0.348424	2.75185	0.00592592	0.0794599	1.94371
ENSG00000251552	5	82575740	82576463	pseudogene	COQ10BP2	6	2	1	5	2	10	4.16049	0.958789	0.984964	0.973426	0.330342	NA	1.94368
ENSG00000255886	12	64432342	64491398	antisense	RP11-196H14.2	12	3	5	11	8	19	9.39676	0.958726	0.663155	1.44571	0.14826	0.565715	1.94359
ENSG00000258982	14	100673744	100704892	antisense	RP11-638I2.4	2	6	4	10	8	6	5.99358	0.958718	0.794506	1.20668	0.227554	NA	1.94358
ENSG00000272910	3	179301050	179301550	antisense	RP11-15L13.4	3	5	3	12	6	4	5.38784	0.958632	0.837687	1.14438	0.252466	NA	1.94347
ENSG00000202141	2	183887587	183887699	misc_RNA	Y_RNA	7	7	4	10	7	18	8.69961	0.958454	0.669568	1.43145	0.152301	0.572594	1.94323
ENSG00000212240	6	28883422	28883521	snRNA	RNU6-930P	7	6	5	13	12	10	8.72356	0.958086	0.642437	1.49133	0.135875	0.544659	1.94273
ENSG00000259151	14	89756549	89757938	pseudogene	CAP2P1	6	7	4	9	8	16	8.25331	0.95456	0.678633	1.40659	0.159549	0.583863	1.93799
ENSG00000140519	15	89998680	90039844	protein_coding	RHCG	29	38	25	54	59	66	44.9867	0.954032	0.314136	3.037	0.00238944	0.0399474	1.93728
ENSG00000261468	3	30739153	30741068	sense_overlapping	RP11-1024P17.1	3	2	4	9	2	7	4.38127	0.953203	0.930871	1.02399	0.30584	NA	1.93617
ENSG00000217512	6	79777409	79777855	pseudogene	RP11-477E3.2	15	12	8	39	12	18	16.6883	0.952093	0.512209	1.8588	0.0630559	0.371973	1.93468
ENSG00000245025	8	22842109	22876848	antisense	RP11-875O11.1	8	3	0	6	10	4	5.02305	0.951516	0.928302	1.02501	0.30536	NA	1.9339
ENSG00000260787	15	77334178	77335533	lincRNA	RP11-797A18.4	7	1	4	13	9	1	5.63506	0.951466	0.903877	1.05265	0.292501	NA	1.93384
ENSG00000270255	8	18859137	18859460	pseudogene	RP11-420B22.2	22	9	10	36	16	27	19.2978	0.950739	0.468067	2.0312	0.0422346	0.295883	1.93286
ENSG00000259598	15	38816271	38826856	antisense	RP11-275I4.1	22	16	22	48	21	49	29.0682	0.949867	0.394486	2.40786	0.0160463	0.159038	1.93169
ENSG00000170458	5	140011313	140013286	protein_coding	CD14	10	14	7	19	21	20	15.0873	0.949734	0.50571	1.87802	0.0603782	0.362562	1.93152
ENSG00000170442	12	52643084	52702947	protein_coding	KRT86	79	63	42	166	83	109	87.8395	0.949339	0.257128	3.69209	0.000222419	0.00613356	1.93099
ENSG00000183098	13	93879095	95059655	protein_coding	GPC6	889	698	652	1454	1249	1617	1078.78	0.949235	0.1272	7.46256	8.48563e-14	1.85213e-11	1.93085
ENSG00000213793	19	53418449	53426723	lincRNA	ZNF888	1	5	2	6	3	7	3.98099	0.948421	0.982636	0.965181	0.334454	NA	1.92976
ENSG00000116717	1	68150744	68154021	protein_coding	GADD45A	175	173	133	419	298	222	232.627	0.947843	0.19986	4.74253	2.11062e-06	0.000121586	1.92899
ENSG00000124701	6	41021043	41032250	protein_coding	APOBEC2	5	1	5	5	7	9	5.3058	0.947639	0.850873	1.11373	0.265397	NA	1.92871
ENSG00000103257	16	87863629	87903094	protein_coding	SLC7A5	3144	4508	3287	3794	8031	9192	5373.44	0.946079	0.480771	1.96784	0.0490865	0.325212	1.92663
ENSG00000259242	19	19717159	19719469	antisense	AC002306.1	26	16	15	47	28	35	27.1341	0.945903	0.382321	2.47411	0.013357	0.14084	1.92639
ENSG00000164879	8	86285665	86361269	protein_coding	CA3	2	2	4	8	3	5	3.93497	0.945745	0.966567	0.978458	0.327848	NA	1.92618
ENSG00000142178	21	44834395	44847008	protein_coding	SIK1	739	560	432	1191	1029	1088	826.171	0.944471	0.13493	6.99971	2.56495e-12	4.49875e-10	1.92448
ENSG00000240490	1	19750878	19751163	misc_RNA	RN7SL277P	5	2	5	6	7	10	5.7961	0.944441	0.800151	1.18033	0.23787	NA	1.92444
ENSG00000250131	4	178366133	178598280	antisense	RP11-130F10.1	2	1	4	7	2	5	3.43179	0.943947	1.04838	0.900383	0.367917	NA	1.92378
ENSG00000241243	5	86590008	86590290	misc_RNA	RN7SL629P	8	5	6	18	8	11	9.07422	0.942489	0.640259	1.47204	0.141009	0.553567	1.92184
ENSG00000100314	22	30116073	30127828	protein_coding	CABP7	6	4	8	12	10	13	8.77254	0.942328	0.649653	1.45051	0.146916	0.562908	1.92163
ENSG00000268403	11	9481747	9482010	protein_coding	AC132192.1	6	3	13	13	15	15	10.8929	0.942078	0.623297	1.51144	0.130676	0.533637	1.92129
ENSG00000249898	8	6475996	6565730	antisense	CTD-2541M15.1	7	16	3	11	14	25	12.6523	0.94114	0.616179	1.52738	0.126666	0.526388	1.92004
ENSG00000232551	1	107347096	107348654	pseudogene	RP11-233E12.2	26	8	11	29	14	42	20.9667	0.941104	0.488488	1.92657	0.0540337	0.342289	1.92
ENSG00000218793	6	88150883	88151864	pseudogene	RP3-382I10.3	6	2	2	8	3	8	4.6397	0.941065	0.89872	1.04712	0.295045	NA	1.91995
ENSG00000219747	6	151420665	151421069	pseudogene	RP1-292B18.1	4	5	2	5	6	10	5.29688	0.940797	0.83841	1.12212	0.261811	NA	1.91959
ENSG00000071575	2	12857015	12882860	protein_coding	TRIB2	329	334	313	884	551	481	473.753	0.940625	0.179344	5.2448	1.56451e-07	1.19121e-05	1.91936
ENSG00000228948	9	108611991	108613706	pseudogene	SLC25A6P5	3	2	6	3	11	7	5.46161	0.940384	0.867989	1.08341	0.278628	NA	1.91904
ENSG00000242435	7	76633979	76635091	pseudogene	UPK3BP1	14	14	7	25	23	19	16.7504	0.940335	0.478676	1.96445	0.0494778	0.326458	1.91897
ENSG00000231227	9	126772809	126773393	sense_overlapping	RP11-85O21.4	2	3	5	11	6	3	4.94674	0.939824	0.88727	1.05923	0.289494	NA	1.91829
ENSG00000214534	11	71525091	71532594	pseudogene	ZNF705E	5	2	2	8	7	2	4.21554	0.93925	0.950425	0.988241	0.323035	NA	1.91753
ENSG00000261357	16	19077313	19078016	lincRNA	RP11-626G11.1	6	4	0	9	1	9	4.57933	0.939132	0.995328	0.94354	0.345405	NA	1.91737
ENSG00000258904	14	100730118	100731742	sense_intronic	RP11-638I2.2	34	18	22	51	59	30	35.2321	0.937938	0.366827	2.5569	0.010561	0.120128	1.91579
ENSG00000225675	1	53793905	53802181	lincRNA	RP4-784A16.5	6	5	7	15	10	10	8.71397	0.93596	0.646531	1.44766	0.147711	0.564696	1.91316
ENSG00000248727	5	55753622	55777773	protein_coding	CTC-236F12.4	20	15	21	69	24	18	26.9525	0.934832	0.455567	2.05202	0.040168	0.287768	1.91167
ENSG00000261315	15	36909290	36911466	pseudogene	LARP4P	24	4	10	38	13	21	17.4771	0.93477	0.540287	1.73014	0.083606	0.43351	1.91159
ENSG00000124225	20	56223448	56286592	protein_coding	PMEPA1	3442	2743	2259	6196	4915	5014	4026.91	0.934278	0.114446	8.16346	3.25572e-16	1.04845e-13	1.91093
ENSG00000199179	12	62997466	62997550	miRNA	MIRLET7I	3	6	4	7	11	7	6.39109	0.934073	0.76778	1.21659	0.223761	NA	1.91066
ENSG00000232233	3	186528669	186543310	lincRNA	RP11-573D15.2	20	8	18	26	34	27	22.0306	0.93266	0.438726	2.12584	0.0335169	0.257492	1.90879
ENSG00000256011	12	13115234	13116473	antisense	RP11-392P7.7	4	1	4	5	7	5	4.31426	0.930952	0.925459	1.00594	0.314446	NA	1.90653
ENSG00000254039	17	47991767	48010282	lincRNA	RP11-304F15.6	6	1	3	10	4	5	4.62862	0.930493	0.906267	1.02673	0.304547	NA	1.90593
ENSG00000201180	20	15003498	15003604	snRNA	RNU6-115P	7	4	3	14	2	11	6.53291	0.930122	0.79496	1.17002	0.241991	NA	1.90544
ENSG00000135338	6	80194708	80247175	protein_coding	LCA5	54	13	20	64	32	66	39.9524	0.929746	0.395773	2.34919	0.0188143	0.176012	1.90494
ENSG00000229368	11	3875842	3876629	sense_overlapping	AC090587.4	7	3	5	8	14	6	7.14511	0.929678	0.736374	1.26251	0.206766	NA	1.90485
ENSG00000154640	21	18965971	18985265	protein_coding	BTG3	13	23	15	40	33	26	24.8439	0.929557	0.412106	2.25563	0.024094	0.207044	1.90469
ENSG00000168874	2	85978467	86015189	protein_coding	ATOH8	20	33	8	71	20	29	29.118	0.928195	0.474828	1.95481	0.050606	0.330487	1.90289
ENSG00000272201	12	7087683	7089103	lincRNA	U47924.30	4	6	4	10	8	9	6.77861	0.927825	0.728689	1.27328	0.202919	NA	1.90241
ENSG00000261765	16	71915456	71916176	sense_intronic	RP11-498D10.3	5	0	3	5	2	8	3.70289	0.927698	1.05122	0.882496	0.377508	NA	1.90224
ENSG00000201821	13	21612668	21612806	snRNA	RNU4-9P	5	1	4	7	4	8	4.71829	0.927213	0.889408	1.04251	0.297177	NA	1.9016
ENSG00000223776	1	236686369	236687808	antisense	LGALS8-AS1	6	14	5	24	11	14	12.1078	0.927068	0.589979	1.57136	0.116099	0.507602	1.90141
ENSG00000267264	19	28294446	28294968	pseudogene	CTC-459F4.6	6	3	0	1	6	9	4.10266	0.926771	1.05364	0.879592	0.37908	NA	1.90102
ENSG00000230489	1	108507065	108537229	antisense	VAV3-AS1	2	4	1	1	7	5	3.40176	0.926533	1.08962	0.85033	0.395142	NA	1.9007
ENSG00000182749	1	26187701	26197744	protein_coding	PAQR7	155	137	121	325	225	242	197.46	0.925817	0.173401	5.33917	9.33745e-08	7.54835e-06	1.89976
ENSG00000268171	4	57276682	57277131	protein_coding	AC068620.1	3	5	4	7	9	7	5.85852	0.925334	0.788518	1.17351	0.240591	NA	1.89912
ENSG00000272812	8	183119	183692	sense_intronic	RP5-855D21.3	11	4	7	9	12	20	10.3777	0.925098	0.623411	1.48393	0.137828	0.547829	1.89881
ENSG00000264932	17	19552686	19553248	antisense	Y_RNA	3	6	5	8	9	10	6.86465	0.92459	0.734375	1.25902	0.208025	NA	1.89814
ENSG00000251073	4	159103977	159104545	pseudogene	NUDT19P5	30	9	8	43	9	36	21.3668	0.923807	0.53029	1.74208	0.0814949	0.428388	1.89711
ENSG00000134107	3	5020801	5027008	protein_coding	BHLHE40	220	255	197	482	415	392	323.749	0.923492	0.162689	5.67642	1.37547e-08	1.33102e-06	1.8967
ENSG00000077935	22	45739944	45809500	protein_coding	SMC1B	13	8	8	22	14	19	13.6833	0.921694	0.519215	1.77517	0.07587	0.411029	1.89434
ENSG00000217075	2	36758948	36779411	protein_coding	AC007401.2	8	2	1	7	6	7	4.96405	0.921543	0.881821	1.04505	0.296002	NA	1.89414
ENSG00000170425	17	15848231	15879060	protein_coding	ADORA2B	121	103	119	274	193	192	164.617	0.921516	0.190414	4.83954	1.30137e-06	7.98877e-05	1.89411
ENSG00000127129	1	41944446	41950344	protein_coding	EDN2	18	16	15	49	18	28	23.333	0.92145	0.429485	2.14548	0.0319148	0.249775	1.89402
ENSG00000111339	12	14978503	14996429	protein_coding	ART4	8	9	7	20	15	11	11.5081	0.920971	0.569164	1.61811	0.105639	0.487766	1.89339
ENSG00000196159	4	126237554	126414087	protein_coding	FAT4	252	169	158	521	293	289	273.053	0.920105	0.195181	4.71412	2.42758e-06	0.000135861	1.89225
ENSG00000214992	X	118383309	118391633	pseudogene	AKAP17BP	4	4	2	7	4	8	4.7313	0.919931	0.871669	1.05537	0.291257	NA	1.89202
ENSG00000124762	6	36644305	36655116	protein_coding	CDKN1A	2327	2028	1970	5679	3443	3070	3025.37	0.919644	0.158956	5.78554	7.22782e-09	7.35665e-07	1.89165
ENSG00000254140	14	106067809	106071694	lincRNA	RP11-731F5.1	27	14	7	48	24	18	22.0686	0.919263	0.474499	1.93734	0.0527043	0.337706	1.89115
ENSG00000221432	2	222384284	222384377	miRNA	AC079834.2	4	6	2	9	4	10	5.71188	0.918676	0.813495	1.1293	0.258773	NA	1.89038
ENSG00000259610	15	81926228	81934531	lincRNA	RP11-499F3.1	13	9	2	21	9	15	11.0472	0.918175	0.618761	1.48389	0.137837	0.547829	1.88972
ENSG00000113580	5	142657496	142815077	protein_coding	NR3C1	383	268	281	586	583	583	442.172	0.918105	0.142447	6.44525	1.15411e-10	1.6079e-08	1.88963
ENSG00000265871	15	90549987	90550073	miRNA	MIR3174	4	2	3	5	3	9	4.25368	0.917935	0.930438	0.986562	0.323857	NA	1.88941
ENSG00000187667	15	23187728	23208737	pseudogene	WHAMMP3	9	12	10	16	18	25	14.99	0.917924	0.509488	1.80166	0.0715991	0.400325	1.88939
ENSG00000197502	14	50300810	50311552	protein_coding	AL627171.1	17	5	9	15	22	20	14.4675	0.917818	0.533333	1.72091	0.0852675	0.439978	1.88926
ENSG00000250900	5	180622496	180630103	antisense	CTC-338M12.6	2	3	4	1	6	10	4.42961	0.916591	0.974599	0.94048	0.346971	NA	1.88765
ENSG00000175003	6	160542821	160579750	protein_coding	SLC22A1	8	2	1	8	6	6	4.94754	0.916514	0.883418	1.03746	0.29952	NA	1.88755
ENSG00000237892	2	207985608	207986768	sense_intronic	KLF7-IT1	10	8	7	24	9	15	11.8093	0.916455	0.571224	1.60437	0.108632	0.492721	1.88747
ENSG00000137936	1	94027347	94312706	protein_coding	BCAR3	567	400	379	1139	707	709	635.461	0.915988	0.15817	5.79117	6.98966e-09	7.1513e-07	1.88686
ENSG00000233892	6	30154575	30156391	pseudogene	PAIP1P1	24	14	5	24	22	33	19.8139	0.915442	0.476548	1.92099	0.0547334	0.344424	1.88615
ENSG00000224066	1	32670370	32672415	antisense	RP4-622L5.7	2	7	3	15	2	7	5.82468	0.914677	0.865168	1.05722	0.290409	NA	1.88515
ENSG00000259228	15	99824830	99825781	pseudogene	HNRNPA1P62	13	6	3	19	8	14	10.0627	0.914518	0.633482	1.44364	0.148841	0.566854	1.88494
ENSG00000200942	1	201702534	201702633	snRNA	RNU6-501P	3	3	2	4	5	6	3.81121	0.914133	0.962347	0.949899	0.342163	NA	1.88444
ENSG00000252473	2	39510798	39510932	snoRNA	SNORA67	4	8	12	27	7	14	11.7918	0.914075	0.625368	1.46166	0.143835	0.557517	1.88436
ENSG00000101605	18	3066805	3220106	protein_coding	MYOM1	11	11	3	29	7	12	11.6337	0.913933	0.62966	1.45147	0.146649	0.56254	1.88418
ENSG00000078401	6	12290596	12297427	protein_coding	EDN1	22	16	13	38	29	29	24.0283	0.913251	0.397344	2.29839	0.0215398	0.192778	1.88328
ENSG00000108846	17	48712138	48769613	protein_coding	ABCC3	1781	1074	866	3609	1773	1629	1729.81	0.912394	0.378801	2.40864	0.0160121	0.15894	1.88217
ENSG00000204682	10	21781587	21786191	protein_coding	CASC10	164	186	186	397	319	311	258.297	0.911886	0.174397	5.22879	1.70624e-07	1.28419e-05	1.8815
ENSG00000226007	9	46843638	46846025	lincRNA	RP11-211N8.2	3	4	5	8	7	8	5.82528	0.911725	0.786125	1.15977	0.246142	NA	1.88129
ENSG00000226533	6	38449468	38450307	antisense	BTBD9-AS1	11	5	9	17	14	16	11.8099	0.911662	0.560068	1.62777	0.103574	0.483472	1.88121
ENSG00000244286	3	124500002	124506604	antisense	ITGB5-AS1	13	4	1	11	15	6	8.07334	0.911488	0.749965	1.21537	0.224224	0.669914	1.88098
ENSG00000252283	17	26388993	26389094	misc_RNA	Vault	4	3	3	8	4	7	4.72384	0.910998	0.866017	1.05194	0.292827	NA	1.88035
ENSG00000257896	12	44130431	44134870	pseudogene	RP11-210N13.1	18	12	15	39	15	32	21.2658	0.910736	0.444385	2.04943	0.0404199	0.288668	1.88
ENSG00000058085	1	183155373	183214035	protein_coding	LAMC2	889	721	640	1462	1515	1231	1065.25	0.910352	0.135341	6.72638	1.73934e-11	2.73341e-09	1.8795
ENSG00000142920	1	33546705	33586131	protein_coding	ADC	23	10	19	31	35	31	24.5848	0.910282	0.408259	2.22967	0.0257693	0.21687	1.87941
ENSG00000214814	8	124864227	125132302	protein_coding	FER1L6	6	3	7	19	7	5	7.59568	0.909226	0.735761	1.23576	0.216547	NA	1.87804
ENSG00000188107	6	64429876	66417118	protein_coding	EYS	11	3	4	12	10	11	8.24811	0.907799	0.678214	1.33851	0.180729	0.617219	1.87618
ENSG00000270807	12	33870788	33871152	pseudogene	RP13-359K18.1	16	5	6	32	6	13	12.2902	0.907784	0.629197	1.44276	0.149087	0.567266	1.87616
ENSG00000252933	19	1616491	1616594	snRNA	RNU6-1223P	3	0	6	4	6	7	4.36708	0.906586	0.975416	0.929435	0.352664	NA	1.8746
ENSG00000215006	5	68629756	68630076	pseudogene	CHCHD2P2	9	7	2	10	12	11	8.35101	0.905801	0.676956	1.33805	0.18088	0.617627	1.87358
ENSG00000148180	9	123970072	124095121	protein_coding	GSN	3235	2962	2772	9251	4408	3643	4268.22	0.905385	0.369188	2.45237	0.014192	0.146038	1.87304
ENSG00000267058	19	44395956	44405957	lincRNA	RP11-15A1.3	4	2	2	6	2	7	3.70844	0.904978	0.991902	0.912366	0.361576	NA	1.87252
ENSG00000219294	6	7986730	7988425	pseudogene	PIP5K1P1	15	4	5	18	12	14	10.9339	0.904889	0.602689	1.50142	0.133247	0.538913	1.8724
ENSG00000264469	17	25641669	25642952	lincRNA	RP11-173M1.8	33	28	34	77	43	61	45.2128	0.904509	0.30934	2.92399	0.00345571	0.0526107	1.87191
ENSG00000235613	1	78312795	78314487	pseudogene	NSRP1P1	7	2	6	9	6	13	7.03456	0.901875	0.738887	1.22059	0.222243	NA	1.86849
ENSG00000272473	19	781002	781862	lincRNA	AC006273.4	9	4	0	8	11	4	5.81905	0.901196	0.873344	1.03189	0.302123	NA	1.86761
ENSG00000118263	2	207938861	208031991	protein_coding	KLF7	308	232	207	564	387	449	350.91	0.901156	0.150453	5.98962	2.10331e-09	2.38829e-07	1.86756
ENSG00000151332	14	36767770	36789882	protein_coding	MBIP	140	105	89	249	186	189	156.688	0.900472	0.186641	4.82461	1.40275e-06	8.50484e-05	1.86668
ENSG00000130433	19	54495542	54515923	protein_coding	CACNG6	11	6	6	10	17	15	10.757	0.900243	0.596505	1.5092	0.131249	0.534463	1.86638
ENSG00000269978	1	7760764	7761030	lincRNA	RP11-338N10.3	1	3	6	12	3	5	4.93173	0.9001	0.91776	0.980757	0.326713	NA	1.8662
ENSG00000268538	22	30814212	30814469	protein_coding	KIAA1658	6	9	4	12	5	19	9.01236	0.900092	0.678807	1.32599	0.184842	0.622825	1.86619
ENSG00000178977	17	8123960	8127361	lincRNA	LINC00324	12	13	12	13	19	37	17.6853	0.899775	0.506659	1.7759	0.0757499	0.410491	1.86577
ENSG00000255794	12	97825431	97958813	processed_transcript	RMST	7	5	8	16	8	14	9.49687	0.899382	0.626158	1.43635	0.150903	0.5703	1.86527
ENSG00000230718	1	98240225	98240582	pseudogene	RP11-272L13.2	5	1	2	9	1	5	3.61493	0.899168	1.04947	0.856783	0.391565	NA	1.86499
ENSG00000215196	5	17130137	17217156	antisense	AC091878.1	16	5	7	6	17	27	12.8779	0.89826	0.619749	1.44939	0.147228	0.563551	1.86382
ENSG00000231125	21	30430394	30432416	sense_intronic	AF129075.5	11	8	8	16	19	15	12.7291	0.897668	0.537623	1.6697	0.0949788	0.464005	1.86305
ENSG00000187134	10	4934796	5025475	protein_coding	AKR1C1	39	41	58	109	88	66	66.4218	0.89752	0.286898	3.12836	0.00175786	0.0316107	1.86286
ENSG00000263946	17	20458284	20462723	pseudogene	RP11-434D2.11	1	8	3	8	9	6	5.89517	0.896874	0.835355	1.07364	0.282982	NA	1.86203
ENSG00000255308	11	19218322	19302973	antisense	RP11-428C19.4	5	3	3	4	9	7	5.16363	0.896118	0.845205	1.06024	0.289036	NA	1.86105
ENSG00000137831	15	70946893	71055932	protein_coding	UACA	436	249	175	813	211	581	394.036	0.895891	0.543942	1.64703	0.0995509	0.474425	1.86076
ENSG00000243137	19	43696854	43711451	protein_coding	PSG4	22	25	13	60	24	30	28.1619	0.895856	0.408431	2.19341	0.0282779	0.231019	1.86071
ENSG00000233895	20	19738352	19790319	lincRNA	RP1-122P22.2	51	42	22	109	60	46	53.373	0.895698	0.330696	2.70852	0.00675838	0.0879216	1.86051
ENSG00000188770	1	203463271	203477992	protein_coding	OPTC	9	2	6	11	14	6	7.88966	0.89522	0.71389	1.254	0.209841	0.654717	1.85989
ENSG00000147883	9	22002902	22009362	protein_coding	CDKN2B	261	165	91	293	267	377	237.187	0.894844	0.231422	3.86672	0.00011031	0.00347265	1.85941
ENSG00000227813	22	32286330	32287420	pseudogene	RP1-180M12.1	3	1	3	5	5	3	3.29695	0.893654	1.04188	0.857734	0.391039	NA	1.85788
ENSG00000184274	21	46720160	46725172	lincRNA	LINC00315	12	2	10	13	15	16	11.1936	0.893631	0.609173	1.46696	0.142387	0.555461	1.85785
ENSG00000235126	3	197171932	197185194	lincRNA	AC128709.3	5	0	5	4	11	3	4.70069	0.893592	0.974139	0.917315	0.358978	NA	1.8578
ENSG00000270528	2	28238644	28239349	pseudogene	RP11-674I16.2	3	4	4	10	5	6	5.25065	0.893434	0.828016	1.07901	0.280585	NA	1.85759
ENSG00000249001	4	88489187	88655108	antisense	RP11-742B18.1	15	13	7	24	15	26	16.3	0.893072	0.488024	1.82998	0.0672535	0.384832	1.85713
ENSG00000231794	7	134883153	134887108	antisense	AC009542.2	8	7	5	10	9	18	9.38419	0.892015	0.63532	1.40404	0.160307	0.585219	1.85577
ENSG00000170953	11	124412578	124413575	protein_coding	OR8B12	7	3	2	9	4	9	5.45221	0.891738	0.827039	1.07823	0.280931	NA	1.85541
ENSG00000175906	17	41476327	41478505	protein_coding	ARL4D	8	12	7	10	17	23	12.8866	0.891705	0.566723	1.57344	0.115617	0.506169	1.85537
ENSG00000224949	X	54173805	54174092	pseudogene	RP11-161N3.3	5	5	2	8	10	4	5.60823	0.891055	0.819558	1.08724	0.276931	NA	1.85453
ENSG00000267756	18	14074911	14075740	pseudogene	RP11-411B10.4	6	3	1	6	6	6	4.53596	0.888942	0.898811	0.989019	0.322654	NA	1.85182
ENSG00000262362	16	3053432	3055102	sense_overlapping	LA16c-380H5.2	29	15	9	53	19	26	24.0788	0.888209	0.453183	1.95994	0.0500033	0.328297	1.85088
ENSG00000177483	2	238707032	238751451	protein_coding	RBM44	7	3	1	8	2	10	4.9271	0.888169	0.908994	0.97709	0.328524	NA	1.85083
ENSG00000153294	6	47653600	47689757	protein_coding	GPR115	79	76	99	171	153	153	121.157	0.88808	0.215597	4.11916	3.80253e-05	0.00144762	1.85071
ENSG00000231441	6	56708800	56728876	antisense	RP11-472M19.2	6	7	3	13	5	12	7.46641	0.887581	0.71345	1.24407	0.213474	NA	1.85007
ENSG00000238475	12	63044955	63045058	snoRNA	snoU13	6	3	1	5	4	9	4.5267	0.887414	0.914451	0.970434	0.33183	NA	1.84986
ENSG00000263642	4	40504057	40504136	miRNA	MIR4802	4	4	4	15	5	3	5.64381	0.887194	0.838256	1.05838	0.289882	NA	1.84958
ENSG00000251988	6	160141447	160141572	snRNA	RNU4ATAC18P	7	1	4	11	7	4	5.47594	0.886756	0.845851	1.04836	0.294473	NA	1.84901
ENSG00000236182	3	188707171	188707924	pseudogene	RP11-297K7.1	9	2	0	6	8	5	4.79981	0.886519	0.946386	0.936741	0.348892	NA	1.84871
ENSG00000226523	2	42907228	42907419	pseudogene	AC074375.1	4	3	3	11	2	6	4.64854	0.886189	0.902485	0.981943	0.326128	NA	1.84829
ENSG00000183696	7	48128225	48148330	protein_coding	UPP1	64	73	49	122	121	102	87.7707	0.886108	0.238337	3.71788	0.000200898	0.00562171	1.84818
ENSG00000047644	X	9983602	10112518	protein_coding	WWC3	1232	1027	840	2336	1642	1777	1448.75	0.885741	0.125671	7.0481	1.8138e-12	3.26883e-10	1.84771
ENSG00000213988	19	20188803	20237885	protein_coding	ZNF90	33	17	16	33	28	59	30.3868	0.885034	0.397515	2.22642	0.0259863	0.217873	1.84681
ENSG00000178573	16	79619740	79634611	protein_coding	MAF	41	14	25	55	47	44	36.8635	0.884718	0.351093	2.5199	0.0117389	0.128738	1.8464
ENSG00000272366	10	22629306	22629544	lincRNA	RP11-573G6.10	2	4	6	9	5	9	5.82315	0.884147	0.806015	1.09694	0.27267	NA	1.84567
ENSG00000243560	19	47192056	47192325	misc_RNA	RN7SL364P	2	2	6	8	8	3	4.86472	0.883768	0.900645	0.981261	0.326464	NA	1.84519
ENSG00000124257	20	44517264	44519926	protein_coding	NEURL2	4	7	7	12	9	13	8.64644	0.883375	0.656043	1.34652	0.178135	0.612835	1.84469
ENSG00000271870	3	3194626	3195119	antisense	RP11-97C16.1	29	9	10	34	15	38	21.6496	0.883365	0.476307	1.85461	0.0636515	0.373559	1.84467
ENSG00000271716	3	11648658	11652222	antisense	RP11-169K17.4	8	7	6	15	10	14	9.83038	0.882777	0.604374	1.46065	0.144113	0.557663	1.84392
[truncated: 22,234 more rows]

[truncated: 1 more sheets: DNLS+CTERM vs Control]
